# Supplementary material for: Shared mechanisms across the major psychiatric and neurodegenerative diseases
Source: Nat Commun. 2022 Jul 26;13:4314. doi: 10.1038/s41467-022-31873-5 (PMC9325708; doi:10.1038/s41467-022-31873-5)
Supplement: Supplementary file 3 — Supplementary Data 1-17 [file 41467_2022_31873_MOESM3_ESM.xlsx]

## Sheet: Data S1
Supplementary Data 1: Characteristics of the proteomic datasets
Dataset	Brain region	N total	N females (% females)	Mean age (SD)	Age range
ROS/MAP BA6	frontal cortex, Brodmann Area 6	70	54 (77%)	91.1 (5.8)	71.7 - 101.1
ROS/MAP BA9	dorsolateral prefrontal cortex, Brodmann Area 9	366	257 (70%)	89.4 (6.4)	71.3 - 106.5
Banner	dorsolateral prefrontal cortex, Brodmann Area 9	151	87 (58%)	85.5 (7.1)	66 - 103
MSBB	parahippocampal gyrus	135	86 (64%)	85.9 (9.5)	61 - 103
Total		722

## Sheet: Data S2
Supplementary Data 2: Pairwise genetic correlations based on LD score regression.
Trait 1	Trait 2	rg	se	z	p	fdr
Major depressive disorder	Bipolar disorder	0.3381	0.0248	13.606	3.6902e-42	7.49572e-41
Major depressive disorder	Post-traumatic stress disorder	0.6028	0.0234	25.7586	2.5813e-146	1.3982e-144
Major depressive disorder	Alcoholism	0.3509	0.0246	14.2748	3.1397e-46	6.80268e-45
Major depressive disorder	Nucleus accumbens volume	0.0003	0.0358	0.0085	0.99321	0.998773
Major depressive disorder	Amygdala volume	-0.0224	0.0562	-0.3978	0.69078	0.830249
Major depressive disorder	Putamen volume	0.0663	0.0289	2.2934	0.021827	0.0806111
Major depressive disorder	Brain stem volume	-0.0637	0.0325	-1.9586	0.050162	0.15983
Major depressive disorder	Caudate nucleus volume	0.0187	0.0303	0.6157	0.53808	0.722628
Major depressive disorder	Global pallidus volume	-0.0069	0.0359	-0.1913	0.84826	0.932172
Major depressive disorder	Thalamus volume	-0.0346	0.0402	-0.86	0.38982	0.612036
Major depressive disorder	White matter hyperintensity	0.0377	0.0287	1.312	0.18952	0.392318
Bipolar disorder	Post-traumatic stress disorder	0.094	0.0352	2.6693	0.0076013	0.0347947
Bipolar disorder	Alcoholism	0.3006	0.0316	9.5216	1.7048e-21	2.131e-20
Schizophrenia	Major depressive disorder	0.3193	0.0219	14.593	3.1141e-48	7.78525e-47
Schizophrenia	Bipolar disorder	0.6822	0.0211	32.3656	8.3832e-230	9.0818e-228
Schizophrenia	Anxiety	0.2637	0.03	8.7913	1.478e-18	1.60117e-17
Schizophrenia	Post-traumatic stress disorder	0.2283	0.0246	9.2865	1.594e-20	1.9187e-19
Schizophrenia	Alcoholism	0.3201	0.0253	12.6466	1.1678e-36	1.99755e-35
Schizophrenia	Neuroticism	0.1989	0.0233	8.5456	1.2789e-17	1.34078e-16
Schizophrenia	Amyotrophic lateral sclerosis	0.1327	0.0563	2.3572	0.018413	0.0720991
Schizophrenia	Parkinson's disease	0.0196	0.0321	0.611	0.54123	0.723867
Schizophrenia	Nucleus accumbens volume	0.0113	0.0433	0.2602	0.79469	0.89991
Schizophrenia	Amygdala volume	-0.0428	0.0572	-0.7489	0.4539	0.661513
Schizophrenia	Putamen volume	-0.021	0.0347	-0.6036	0.54613	0.727427
Schizophrenia	Brain stem volume	-0.0548	0.035	-1.5678	0.11693	0.29425
Schizophrenia	Caudate nucleus volume	-0.063	0.037	-1.7013	0.088888	0.244819
Schizophrenia	Global pallidus volume	-0.0599	0.0438	-1.369	0.171	0.372781
Schizophrenia	Thalamus volume	-0.0998	0.0406	-2.4606	0.01387	0.0563469
Schizophrenia	White matter hyperintensity	0.0267	0.039	0.6842	0.49387	0.698891
Anxiety	Major depressive disorder	0.6298	0.0306	20.5975	2.8889e-94	1.04321e-92
Anxiety	Bipolar disorder	0.1324	0.0432	3.069	0.0021479	0.0120356
Anxiety	Post-traumatic stress disorder	0.954	0.0144	66.2286	0	0
Anxiety	Alcoholism	0.4049	0.0401	10.1065	5.1691e-24	7.30416e-23
Anxiety	Neuroticism	0.7245	0.0295	24.5623	3.1934e-133	1.2973e-131
Anxiety	Amyotrophic lateral sclerosis	0.3256	0.0821	3.965	7.3409e-05	0.000486896
Anxiety	Parkinson's disease	-0.0466	0.0534	-0.8741	0.38208	0.602796
Anxiety	Nucleus accumbens volume	0.0611	0.0628	0.9729	0.33058	0.548156
Anxiety	Amygdala volume	-0.0141	0.077	-0.1831	0.85473	0.932172
Anxiety	Putamen volume	0.0207	0.0552	0.3747	0.70789	0.836597
Anxiety	Brain stem volume	-0.0878	0.0532	-1.6508	0.098774	0.260988
Anxiety	Caudate nucleus volume	0.1154	0.0535	2.1554	0.031133	0.107641
Anxiety	Global pallidus volume	-0.0179	0.0588	-0.305	0.76036	0.873205
Anxiety	Thalamus volume	-0.0322	0.0631	-0.5106	0.60961	0.762012
Anxiety	White matter hyperintensity	0.0677	0.0492	1.3769	0.16855	0.372781
Post-traumatic stress disorder	Alcoholism	0.4078	0.0315	12.9334	2.9167e-38	5.57604e-37
Neuroticism	Major depressive disorder	0.6868	0.0131	52.365	0	0
Neuroticism	Bipolar disorder	0.1308	0.0264	4.9466	7.5505e-07	6.13478e-06
Neuroticism	Post-traumatic stress disorder	0.6262	0.0244	25.6434	5.0044e-145	2.3235e-143
Neuroticism	Alcoholism	0.2357	0.0247	9.5384	1.4509e-21	1.88617e-20
Neuroticism	Parkinson's disease	-0.0268	0.0351	-0.7626	0.44569	0.652474
Neuroticism	Nucleus accumbens volume	0.0252	0.0357	0.7057	0.4804	0.690841
Neuroticism	Amygdala volume	-0.0512	0.0537	-0.953	0.34058	0.556224
Neuroticism	Putamen volume	-0.012	0.0335	-0.3571	0.72099	0.848992
Neuroticism	Brain stem volume	-0.0181	0.0328	-0.5536	0.57988	0.741972
Neuroticism	Caudate nucleus volume	0.0006	0.031	0.0195	0.98441	0.996677
Neuroticism	Global pallidus volume	0.0151	0.0381	0.3963	0.69188	0.830249
Neuroticism	Thalamus volume	-0.0652	0.0403	-1.6157	0.10616	0.274599
Neuroticism	White matter hyperintensity	-0.0026	0.0312	-0.0823	0.93442	0.976484
Insomnia	Major depressive disorder	0.4088	0.0226	18.0567	6.9915e-73	2.27224e-71
Insomnia	Bipolar disorder	0.0489	0.034	1.4399	0.14991	0.350509
Insomnia	Schizophrenia	0.0334	0.0257	1.2985	0.19412	0.396786
Insomnia	Anxiety	0.4791	0.0394	12.16	5.0777e-34	8.25126e-33
Insomnia	Post-traumatic stress disorder	0.48	0.0332	14.461	2.1367e-47	4.9602e-46
Insomnia	Alcoholism	0.2103	0.0286	7.3547	1.914e-13	1.72792e-12
Insomnia	Neuroticism	0.394	0.0226	17.4004	8.1887e-68	2.41939e-66
Insomnia	Alzheimer's disease (AD2)	-0.0122	0.0589	-0.207	0.83604	0.930524
Insomnia	Amyotrophic lateral sclerosis	0.08	0.065	1.2319	0.218	0.422519
Insomnia	Parkinson's disease	0.0128	0.0385	0.3315	0.74027	0.865424
Insomnia	Nucleus accumbens volume	0.0734	0.0438	1.6763	0.093688	0.249579
Insomnia	Amygdala volume	-0.0071	0.0685	-0.1036	0.91746	0.964966
Insomnia	Putamen volume	0.0446	0.0388	1.1515	0.24951	0.455566
Insomnia	Brain stem volume	-0.0536	0.0419	-1.2808	0.20028	0.406819
Insomnia	Caudate nucleus volume	0.0855	0.0389	2.1996	0.027837	0.0972798
Insomnia	Global pallidus volume	0.037	0.046	0.8027	0.42213	0.637797
Insomnia	Thalamus volume	0.0265	0.0465	0.5702	0.56856	0.739128
Insomnia	White matter hyperintensity	0.073	0.0383	1.9073	0.056486	0.173113
Alzheimer's disease (AD1)	Major depressive disorder	0.1663	0.0412	4.0315	5.5433e-05	0.000375328
Alzheimer's disease (AD1)	Bipolar disorder	0.1388	0.0534	2.5985	0.0093626	0.0411195
Alzheimer's disease (AD1)	Schizophrenia	0.0776	0.0386	2.0111	0.04432	0.148495
Alzheimer's disease (AD1)	Anxiety	0.0847	0.0625	1.3553	0.17532	0.372794
Alzheimer's disease (AD1)	Post-traumatic stress disorder	0.137	0.0501	2.7368	0.0062045	0.0292241
Alzheimer's disease (AD1)	Alcoholism	0.1393	0.049	2.8433	0.0044644	0.0230306
Alzheimer's disease (AD1)	Neuroticism	0.0956	0.0378	2.5313	0.011364	0.0479649
Alzheimer's disease (AD1)	Insomnia	0.1836	0.049	3.7512	0.00017601	0.00110006
Alzheimer's disease (AD1)	Alzheimer's disease (AD2)	1.3362	0.1101	12.1338	6.9928e-34	1.08222e-32
Alzheimer's disease (AD1)	Amyotrophic lateral sclerosis	0.211	0.1055	1.9993	0.045571	0.149684
Alzheimer's disease (AD1)	Parkinson's disease	0.1617	0.0583	2.7753	0.0055153	0.0267533
Alzheimer's disease (AD1)	Nucleus accumbens volume	-0.1284	0.069	-1.8599	0.062903	0.187493
Alzheimer's disease (AD1)	Amygdala volume	-0.1893	0.102	-1.856	0.063459	0.187493
Alzheimer's disease (AD1)	Putamen volume	-0.181	0.0685	-2.6447	0.0081766	0.0364027
Alzheimer's disease (AD1)	Brain stem volume	-0.1574	0.07	-2.2486	0.024541	0.0876464
Alzheimer's disease (AD1)	Caudate nucleus volume	0.0381	0.0659	0.5786	0.56288	0.737645
Alzheimer's disease (AD1)	Global pallidus volume	-0.0615	0.0789	-0.779	0.43595	0.648375
Alzheimer's disease (AD1)	Thalamus volume	-0.1379	0.0753	-1.8303	0.067203	0.193283
Alzheimer's disease (AD1)	White matter hyperintensity	0.0959	0.0704	1.363	0.17287	0.372781
Alzheimer's disease (AD2)	Major depressive disorder	-0.049	0.0448	-1.0931	0.2743	0.476725
Alzheimer's disease (AD2)	Bipolar disorder	-0.0087	0.0569	-0.1523	0.879	0.949086
Alzheimer's disease (AD2)	Schizophrenia	0.0611	0.0448	1.3643	0.1725	0.372781
Alzheimer's disease (AD2)	Anxiety	0.0276	0.066	0.4185	0.6755	0.822238
Alzheimer's disease (AD2)	Post-traumatic stress disorder	-0.0404	0.0616	-0.6562	0.5117	0.701698
Alzheimer's disease (AD2)	Alcoholism	0.0038	0.0586	0.0656	0.9477	0.984034
Alzheimer's disease (AD2)	Neuroticism	0.0562	0.0448	1.2522	0.2105	0.413494
Alzheimer's disease (AD2)	Amyotrophic lateral sclerosis	0.1688	0.1236	1.3659	0.172	0.372781
Alzheimer's disease (AD2)	Parkinson's disease	0.0724	0.0777	0.9313	0.3517	0.565854
Alzheimer's disease (AD2)	Nucleus accumbens volume	-0.1139	0.0875	-1.3018	0.193	0.396786
Alzheimer's disease (AD2)	Amygdala volume	-0.2563	0.1097	-2.3359	0.0195	0.0745588
Alzheimer's disease (AD2)	Putamen volume	-0.1234	0.0758	-1.6289	0.1033	0.270746
Alzheimer's disease (AD2)	Brain stem volume	-0.1184	0.0787	-1.5036	0.1327	0.319463
Alzheimer's disease (AD2)	Caudate nucleus volume	-0.0677	0.068	-0.9958	0.3194	0.535228
Alzheimer's disease (AD2)	Global pallidus volume	-0.1155	0.0953	-1.2115	0.2257	0.426468
Alzheimer's disease (AD2)	Thalamus volume	-0.1024	0.0902	-1.1349	0.2564	0.461127
Alzheimer's disease (AD2)	White matter hyperintensity	0.0416	0.0777	0.5356	0.5923	0.746114
Frontotemporal dementia	Major depressive disorder	-0.0143	0.1179	-0.1214	0.9034	0.959493
Frontotemporal dementia	Bipolar disorder	0.3619	0.3496	1.0351	0.3006	0.514184
Frontotemporal dementia	Schizophrenia	0.216	0.1951	1.1075	0.2681	0.471162
Frontotemporal dementia	Anxiety	0.1687	0.2179	0.774	0.4389	0.648375
Frontotemporal dementia	Post-traumatic stress disorder	-0.0509	0.1695	-0.2999	0.7642	0.874525
Frontotemporal dementia	Alcoholism	0.2184	0.1612	1.3548	0.1755	0.372794
Frontotemporal dementia	Neuroticism	-0.1647	0.1352	-1.2187	0.223	0.426324
Frontotemporal dementia	Insomnia	-0.2984	0.1972	-1.5135	0.1301	0.317914
Frontotemporal dementia	Alzheimer's disease (AD1)	0.3209	0.2376	1.3503	0.1769	0.373328
Frontotemporal dementia	Alzheimer's disease (AD2)	0.2571	0.2708	0.9495	0.3424	0.5564
Frontotemporal dementia	Amyotrophic lateral sclerosis	0.1743	0.3221	0.5411	0.5885	0.744339
Frontotemporal dementia	Parkinson's disease	0.471	0.2764	1.7044	0.0883	0.244819
Frontotemporal dementia	Hippocampal volume	-0.0063	0.2153	-0.0291	0.9768	0.995983
Frontotemporal dementia	Nucleus accumbens volume	-0.2553	0.2536	-1.0067	0.3141	0.53168
Frontotemporal dementia	Amygdala volume	-0.4045	0.3486	-1.1603	0.2459	0.451511
Frontotemporal dementia	Putamen volume	-0.3254	0.2603	-1.2504	0.2112	0.413494
Frontotemporal dementia	Brain stem volume	0.0724	0.1883	0.3846	0.7005	0.833929
Frontotemporal dementia	Caudate nucleus volume	-0.0782	0.2078	-0.3761	0.7068	0.836597
Frontotemporal dementia	Global pallidus volume	-0.0129	0.2148	-0.0601	0.9521	0.985454
Frontotemporal dementia	Thalamus volume	-0.3353	0.2827	-1.1857	0.2357	0.437729
Frontotemporal dementia	Cortical thickness	-0.2577	0.2054	-1.2549	0.2095	0.413494
Frontotemporal dementia	White matter hyperintensity	-0.0208	0.1938	-0.1075	0.9144	0.96487
Frontotemporal dementia	Cortical surface area	0.0289	0.1816	0.1592	0.8735	0.948242
Amyotrophic lateral sclerosis	Major depressive disorder	0.1362	0.0565	2.4109	0.0159	0.0630183
Amyotrophic lateral sclerosis	Bipolar disorder	0.053	0.06	0.8827	0.3774	0.598317
Amyotrophic lateral sclerosis	Post-traumatic stress disorder	0.1576	0.0649	2.4272	0.0152	0.0609877
Amyotrophic lateral sclerosis	Alcoholism	0.1245	0.0635	1.9594	0.0501	0.15983
Amyotrophic lateral sclerosis	Neuroticism	0.1141	0.05	2.2833	0.0224	0.0817978
Amyotrophic lateral sclerosis	Parkinson's disease	0.0561	0.0872	0.6426	0.5205	0.710091
Amyotrophic lateral sclerosis	Nucleus accumbens volume	-0.0651	0.099	-0.6574	0.5109	0.701698
Amyotrophic lateral sclerosis	Amygdala volume	-0.0421	0.1317	-0.32	0.749	0.869375
Amyotrophic lateral sclerosis	Putamen volume	-0.0178	0.0834	-0.2138	0.8307	0.927758
Amyotrophic lateral sclerosis	Brain stem volume	0.0249	0.0912	0.2736	0.7844	0.894057
Amyotrophic lateral sclerosis	Caudate nucleus volume	-0.0481	0.089	-0.5409	0.5886	0.744339
Amyotrophic lateral sclerosis	Global pallidus volume	-0.0716	0.1141	-0.6272	0.5305	0.715405
Amyotrophic lateral sclerosis	Thalamus volume	0.0611	0.1032	0.5917	0.5541	0.732043
Amyotrophic lateral sclerosis	White matter hyperintensity	-0.0057	0.1068	-0.0536	0.9573	0.98769
Lewy Body dementia	Major depressive disorder	0.0021	0.0774	0.0276	0.9779	0.995983
Lewy Body dementia	Bipolar disorder	-0.042	0.093	-0.4511	0.6519	0.800604
Lewy Body dementia	Schizophrenia	-0.039	0.0851	-0.4587	0.6465	0.798907
Lewy Body dementia	Anxiety	0.4093	0.159	2.5747	0.01	0.0433333
Lewy Body dementia	Post-traumatic stress disorder	0.1715	0.1165	1.4718	0.1411	0.334726
Lewy Body dementia	Alcoholism	0.0172	0.0907	0.1895	0.8497	0.932172
Lewy Body dementia	Neuroticism	0.0796	0.0853	0.9328	0.3509	0.565854
Lewy Body dementia	Insomnia	0.0235	0.1082	0.2171	0.8281	0.927758
Lewy Body dementia	Alzheimer's disease (AD1)	0.441	0.1783	2.4736	0.0134	0.0551266
Lewy Body dementia	Alzheimer's disease (AD2)	0.7005	0.2167	3.2319	0.0012	0.00696429
Lewy Body dementia	Frontotemporal dementia	0.2893	0.5269	0.5491	0.583	0.743039
Lewy Body dementia	Amyotrophic lateral sclerosis	0.1281	0.2264	0.5657	0.5716	0.739504
Lewy Body dementia	Parkinson's disease	0.6104	0.1697	3.5963	0.0003	0.00183962
Lewy Body dementia	Hippocampal volume	0.001	0.1851	0.0054	0.9957	0.998773
Lewy Body dementia	Nucleus accumbens volume	-0.0962	0.1464	-0.6568	0.5113	0.701698
Lewy Body dementia	Amygdala volume	-0.1382	0.232	-0.5956	0.5514	0.731449
Lewy Body dementia	Putamen volume	-0.1153	0.1364	-0.8453	0.3979	0.618744
Lewy Body dementia	Brain stem volume	-0.1476	0.1495	-0.9872	0.3236	0.539333
Lewy Body dementia	Caudate nucleus volume	0.096	0.1252	0.767	0.4431	0.651618
Lewy Body dementia	Global pallidus volume	-0.0391	0.1671	-0.2337	0.8152	0.916747
Lewy Body dementia	Thalamus volume	-0.1134	0.1572	-0.7213	0.4707	0.6799
Lewy Body dementia	Cortical thickness	0.1832	0.1345	1.362	0.1732	0.372781
Lewy Body dementia	White matter hyperintensity	0.1712	0.1553	1.1025	0.2703	0.472298
Lewy Body dementia	Cortical surface area	0.1398	0.1262	1.1072	0.2682	0.471162
Parkinson's disease	Major depressive disorder	0.0074	0.0303	0.2437	0.8074	0.911128
Parkinson's disease	Bipolar disorder	0.0485	0.0424	1.1439	0.2527	0.458813
Parkinson's disease	Post-traumatic stress disorder	-0.0838	0.0433	-1.9356	0.0529	0.165595
Parkinson's disease	Alcoholism	0.0314	0.0392	0.8027	0.4222	0.637797
Parkinson's disease	Nucleus accumbens volume	0.0718	0.0571	1.2574	0.2086	0.413494
Parkinson's disease	Amygdala volume	0.0301	0.0922	0.326	0.7444	0.867133
Parkinson's disease	Putamen volume	0.0918	0.0587	1.5646	0.1177	0.29425
Parkinson's disease	Brain stem volume	0.1554	0.0582	2.671	0.0076	0.0347947
Parkinson's disease	Caudate nucleus volume	0.0808	0.0577	1.4005	0.1614	0.366818
Parkinson's disease	Global pallidus volume	0.1402	0.0633	2.2128	0.0269	0.0950272
Parkinson's disease	Thalamus volume	0.0861	0.0675	1.2767	0.2017	0.407158
Parkinson's disease	White matter hyperintensity	-0.128	0.0556	-2.3021	0.0213	0.079569
Hippocampal volume	Major depressive disorder	-0.0416	0.0435	-0.9568	0.33866	0.556224
Hippocampal volume	Bipolar disorder	-0.0086	0.0598	-0.1441	0.88545	0.94974
Hippocampal volume	Schizophrenia	-0.0821	0.0488	-1.6834	0.092305	0.247927
Hippocampal volume	Anxiety	-0.0783	0.0657	-1.1906	0.23383	0.436751
Hippocampal volume	Post-traumatic stress disorder	-0.0315	0.0569	-0.5539	0.57963	0.741972
Hippocampal volume	Alcoholism	-0.0471	0.0589	-0.7997	0.42389	0.637797
Hippocampal volume	Neuroticism	-0.0877	0.0413	-2.1246	0.033618	0.115009
Hippocampal volume	Insomnia	-0.0667	0.055	-1.2138	0.22483	0.426468
Hippocampal volume	Alzheimer's disease (AD1)	-0.2483	0.097	-2.5603	0.010458	0.0447217
Hippocampal volume	Alzheimer's disease (AD2)	-0.1188	0.0997	-1.1914	0.23351	0.436751
Hippocampal volume	Amyotrophic lateral sclerosis	-0.2431	0.1258	-1.9316	0.053412	0.165595
Hippocampal volume	Parkinson's disease	-0.0345	0.0737	-0.4679	0.63988	0.793744
Hippocampal volume	Nucleus accumbens volume	0.1132	0.0805	1.4063	0.15962	0.366818
Hippocampal volume	Amygdala volume	0.5283	0.1101	4.7963	1.6158e-06	1.25032e-05
Hippocampal volume	Putamen volume	0.1154	0.0715	1.6143	0.10646	0.274599
Hippocampal volume	Brain stem volume	0.2198	0.083	2.6487	0.0080809	0.0364027
Hippocampal volume	Caudate nucleus volume	-0.0466	0.0888	-0.5254	0.59934	0.752068
Hippocampal volume	Global pallidus volume	0.2583	0.1099	2.349	0.018821	0.0728193
Hippocampal volume	Thalamus volume	0.3382	0.0783	4.3191	1.5666e-05	0.000113143
Hippocampal volume	White matter hyperintensity	0.087	0.0772	1.1272	0.25965	0.461127
Nucleus accumbens volume	Bipolar disorder	-0.0429	0.0506	-0.849	0.39589	0.618578
Nucleus accumbens volume	Post-traumatic stress disorder	0.0356	0.0512	0.6955	0.48672	0.696846
Nucleus accumbens volume	Alcoholism	-0.0426	0.0521	-0.8172	0.4138	0.637524
Nucleus accumbens volume	Amygdala volume	0.2583	0.0928	2.7823	0.0053974	0.0265781
Nucleus accumbens volume	Putamen volume	0.4858	0.0552	8.8061	1.296e-18	1.45241e-17
Nucleus accumbens volume	Brain stem volume	0.0816	0.067	1.2188	0.22291	0.426324
Nucleus accumbens volume	Caudate nucleus volume	0.4279	0.0536	7.9838	1.4189e-15	1.44107e-14
Nucleus accumbens volume	Global pallidus volume	0.2752	0.0801	3.4378	0.00058645	0.00346539
Nucleus accumbens volume	Thalamus volume	0.2684	0.0705	3.8075	0.0001404	0.000894706
Amygdala volume	Bipolar disorder	-0.0514	0.0702	-0.7319	0.4643	0.67365
Amygdala volume	Post-traumatic stress disorder	-0.034	0.0706	-0.4812	0.6304	0.784981
Amygdala volume	Alcoholism	-0.0757	0.0595	-1.2722	0.2033	0.407855
Amygdala volume	Putamen volume	0.2338	0.078	2.9968	0.0027	0.014625
Amygdala volume	Brain stem volume	0.0383	0.0967	0.3958	0.6923	0.830249
Amygdala volume	Caudate nucleus volume	0.1373	0.0937	1.4655	0.1428	0.336304
Amygdala volume	Global pallidus volume	0.1579	0.1125	1.4027	0.1607	0.366818
Amygdala volume	Thalamus volume	0.2508	0.0996	2.5178	0.0118	0.0491667
Putamen volume	Bipolar disorder	-0.0351	0.0436	-0.805	0.4208	0.637797
Putamen volume	Post-traumatic stress disorder	-0.0097	0.0505	-0.1931	0.8469	0.932172
Putamen volume	Alcoholism	0.0074	0.04	0.1859	0.8525	0.932172
Putamen volume	Thalamus volume	0.2471	0.0642	3.8461	0.0001	0.00065
Brain stem volume	Bipolar disorder	-0.0152	0.0443	-0.3432	0.73141	0.858153
Brain stem volume	Post-traumatic stress disorder	-0.089	0.0468	-1.9034	0.056994	0.173113
Brain stem volume	Alcoholism	0.0046	0.0369	0.1256	0.90008	0.959493
Brain stem volume	Putamen volume	0.1285	0.0643	1.9991	0.045596	0.149684
Brain stem volume	Caudate nucleus volume	0.0898	0.0532	1.6869	0.09163	0.247927
Brain stem volume	Global pallidus volume	0.4998	0.0555	9.0048	2.161e-19	2.5083e-18
Brain stem volume	Thalamus volume	0.4588	0.0594	7.7206	1.1579e-14	1.07519e-13
Caudate nucleus volume	Bipolar disorder	-0.0502	0.0444	-1.1305	0.25826	0.461127
Caudate nucleus volume	Post-traumatic stress disorder	0.0769	0.0413	1.8601	0.062867	0.187493
Caudate nucleus volume	Alcoholism	0.0444	0.0393	1.1287	0.25901	0.461127
Caudate nucleus volume	Putamen volume	0.3149	0.0677	4.6519	3.2892e-06	2.48602e-05
Caudate nucleus volume	Global pallidus volume	0.3306	0.067	4.9361	7.9689e-07	6.31681e-06
Caudate nucleus volume	Thalamus volume	0.1044	0.0617	1.6926	0.09054	0.247273
Global pallidus volume	Bipolar disorder	-0.1135	0.0499	-2.2764	0.022821	0.0824092
Global pallidus volume	Post-traumatic stress disorder	0.0285	0.0496	0.5744	0.56571	0.738377
Global pallidus volume	Alcoholism	0.0054	0.0504	0.1076	0.91435	0.96487
Global pallidus volume	Putamen volume	0.5916	0.0586	10.0889	6.1877e-24	8.37918e-23
Global pallidus volume	Thalamus volume	0.3959	0.0698	5.6679	1.446e-08	1.205e-07
Thalamus volume	Bipolar disorder	-0.0297	0.0528	-0.563	0.5734	0.739504
Thalamus volume	Post-traumatic stress disorder	-0.0572	0.0535	-1.0693	0.2849	0.492513
Thalamus volume	Alcoholism	-0.0647	0.0439	-1.4762	0.1399	0.33432
Cortical thickness	Major depressive disorder	0.0045314	0.0289	0.1569	0.8753	0.948242
Cortical thickness	Bipolar disorder	0.016853	0.043	0.392	0.695	0.830423
Cortical thickness	Schizophrenia	0.022578	0.0338	0.6677	0.5043	0.70125
Cortical thickness	Anxiety	-0.07249	0.0552	-1.3127	0.1893	0.392318
Cortical thickness	Post-traumatic stress disorder	-0.086901	0.0479	-1.8128	0.0699	0.199276
Cortical thickness	Alcoholism	-0.14157	0.0402	-3.5212	0.0004	0.00240741
Cortical thickness	Neuroticism	0.023084	0.0344	0.6715	0.5019	0.70125
Cortical thickness	Insomnia	-0.0046197	0.038	-0.1217	0.9032	0.959493
Cortical thickness	Alzheimer's disease (AD1)	-0.075571	0.0647	-1.1683	0.2427	0.448168
Cortical thickness	Alzheimer's disease (AD2)	0.032303	0.0718	0.4498	0.6528	0.800604
Cortical thickness	Amyotrophic lateral sclerosis	-0.13275	0.0939	-1.4143	0.1573	0.365161
Cortical thickness	Parkinson's disease	0.058443	0.0612	0.9548	0.3397	0.556224
Cortical thickness	Hippocampal volume	0.010584	0.0715	0.1481	0.8823	0.949495
Cortical thickness	Nucleus accumbens volume	0.11637	0.0603	1.9309	0.0535	0.165595
Cortical thickness	Amygdala volume	0.14852	0.0829	1.791	0.0733	0.207152
Cortical thickness	Putamen volume	0.12583	0.054	2.3295	0.0198	0.0748256
Cortical thickness	Brain stem volume	-0.033742	0.0534	-0.6319	0.5274	0.714187
Cortical thickness	Caudate nucleus volume	0.088591	0.0551	1.6086	0.1077	0.27561
Cortical thickness	Global pallidus volume	-0.048446	0.0709	-0.683	0.4946	0.698891
Cortical thickness	Thalamus volume	0.1362	0.0685	1.9895	0.0466	0.15145
Cortical thickness	White matter hyperintensity	-8.0916e-05	0.0661	-0.0012	0.999	0.999
White matter hyperintensity	Bipolar disorder	0.0384	0.0416	0.9243	0.35533	0.568878
White matter hyperintensity	Post-traumatic stress disorder	0.131	0.0407	3.217	0.0012953	0.00738548
White matter hyperintensity	Alcoholism	0.0966	0.0351	2.7507	0.0059463	0.0284198
White matter hyperintensity	Nucleus accumbens volume	-0.1218	0.0659	-1.8488	0.06448	0.188793
White matter hyperintensity	Amygdala volume	0.119	0.0758	1.5701	0.1164	0.29425
White matter hyperintensity	Putamen volume	0.0393	0.0501	0.7854	0.43222	0.647334
White matter hyperintensity	Brain stem volume	-0.1062	0.0577	-1.8394	0.065855	0.191097
White matter hyperintensity	Caudate nucleus volume	0.2436	0.0567	4.2977	1.7257e-05	0.000121924
White matter hyperintensity	Global pallidus volume	-0.0988	0.0803	-1.2308	0.21841	0.422519
White matter hyperintensity	Thalamus volume	-0.0891	0.0648	-1.3757	0.16892	0.372781
Cortical surface area	Major depressive disorder	-0.0764	0.0272	-2.8097	0.0049581	0.0247905
Cortical surface area	Bipolar disorder	0.1065	0.0367	2.9022	0.0037053	0.0194229
Cortical surface area	Schizophrenia	-0.008	0.0295	-0.2705	0.78677	0.894057
Cortical surface area	Anxiety	-0.1293	0.0458	-2.8263	0.0047085	0.0239104
Cortical surface area	Post-traumatic stress disorder	-0.1186	0.0399	-2.9682	0.0029958	0.0159612
Cortical surface area	Alcoholism	0.0366	0.0346	1.0573	0.29037	0.499313
Cortical surface area	Neuroticism	-0.1309	0.0299	-4.379	1.1924e-05	8.8075e-05
Cortical surface area	Insomnia	-0.1521	0.0377	-4.0353	5.4532e-05	0.000375328
Cortical surface area	Alzheimer's disease (AD1)	-0.018	0.0588	-0.3063	0.75934	0.873205
Cortical surface area	Alzheimer's disease (AD2)	-0.1304	0.0643	-2.0275	0.042607	0.144242
Cortical surface area	Amyotrophic lateral sclerosis	0.124	0.0812	1.5271	0.12673	0.312025
Cortical surface area	Parkinson's disease	0.1677	0.0548	3.0598	0.0022146	0.0121991
Cortical surface area	Hippocampal volume	0.1178	0.0684	1.724	0.084714	0.237345
Cortical surface area	Nucleus accumbens volume	0.0013	0.0525	0.0242	0.98066	0.995983
Cortical surface area	Amygdala volume	0.072	0.0783	0.9193	0.35793	0.570232
Cortical surface area	Putamen volume	0.0013	0.0485	0.0265	0.97882	0.995983
Cortical surface area	Brain stem volume	-0.0395	0.059	-0.6692	0.50336	0.70125
Cortical surface area	Caudate nucleus volume	0.0048	0.0574	0.0837	0.93329	0.976484
Cortical surface area	Global pallidus volume	-0.0665	0.0668	-0.9955	0.31949	0.535228
Cortical surface area	Thalamus volume	0.0442	0.0571	0.7743	0.43875	0.648375
Cortical surface area	Cortical thickness	-0.3216	0.0475	-6.7735	1.2574e-11	1.07541e-10
Cortical surface area	White matter hyperintensity	-0.0152	0.0494	-0.3069	0.75889	0.873205

## Sheet: Data S3
Supplementary Data 3: Heritable proteins tested in the PWAS based on the FUSION pipeline
Columns F-K give FUSION output:		HSQ = heritability of the gene; NSNP = number of SNPs in the locus; NWGT = number of SNPs contributing to protein weights; MODEL = best performing model; MODELCV.R2 = cross-validation R2 of the best performing model; MODELCV.PV = cross-validation P-value of the best performing model
gene chrom	gene start pos	gene end pos	Ensembl stable gene ID	gene symbol	HSQ	NSNP	NWGT	MODEL	MODELCV.R2	MODELCV.PV
1	955503	991496	ENSG00000188157	AGRN	0.075	89	0	lasso	0.03691	1.18e-07
1	1152288	1167411	ENSG00000078808	SDF4	0.0397	98	98	blup	0.01479	0.0009
1	1447531	1470067	ENSG00000197785	ATAD3A	0.0418	155	8	enet	0.03351	4.37e-07
1	2357419	2436969	ENSG00000149527	PLCH2	0.0665	349	4	lasso	0.04156	1.96e-08
1	2439972	2458039	ENSG00000157881	PANK4	0.2512	350	18	enet	0.27799	4.05e-53
1	2517930	2522908	ENSG00000157870	FAM213B	0.058	353	353	bslmm	0.04798	2.77e-09
1	3541566	3546691	ENSG00000158109	TPRG1L	0.1334	374	2	lasso	0.10549	2.03e-19
1	6324329	6454451	ENSG00000097021	ACOT7	0.1124	401	23	enet	0.09791	4.4e-18
1	6694228	6761984	ENSG00000007923	DNAJC11	0.3827	387	387	bslmm	0.23394	7.99e-44
1	8921061	8939308	ENSG00000074800	ENO1	0.0424	364	364	blup	0.01999	8.13e-05
1	9095166	9148537	ENSG00000142583	SLC2A5	0.3062	382	382	bslmm	0.21529	4.82e-40
1	9294834	9331396	ENSG00000049239	H6PD	0.2	384	24	enet	0.19529	1.97e-32
1	9711790	9789172	ENSG00000171608	PIK3CD	0.0913	283	6	enet	0.08804	3.47e-14
1	10057264	10076078	ENSG00000162444	RBP7	0.0908	249	249	blup	0.02863	5.04e-06
1	10458649	10480201	ENSG00000142657	PGD	0.297	303	29	enet	0.21376	9.73e-40
1	11114641	11120081	ENSG00000116649	SRM	0.0183	298	3	enet	0.01139	0.00237
1	11166592	11322564	ENSG00000198793	MTOR	0.0427	360	360	bslmm	0.01811	0.000169
1	11708424	11715842	ENSG00000116661	FBXO2	0.1141	396	396	bslmm	0.07647	2.33e-14
1	11724181	11734411	ENSG00000116663	FBXO6	0.1441	402	5	lasso	0.09638	1.36e-17
1	11845780	11866977	ENSG00000177000	MTHFR	0.5221	411	411	bslmm	0.38156	2.14e-77
1	15479028	15546976	ENSG00000171729	TMEM51	0.1095	524	524	bslmm	0.07489	9.93e-12
1	15736391	15756839	ENSG00000142634	EFHD2	0.1835	482	24	enet	0.11344	7.9e-21
1	15817327	15853029	ENSG00000132906	CASP9	0.156	493	36	enet	0.16634	2.14e-14
1	15853308	15918874	ENSG00000116138	DNAJC16	0.0406	472	472	blup	0.00823	0.00841
1	15898848	15911605	ENSG00000116771	AGMAT	0.2449	448	448	bslmm	0.12363	9.78e-05
1	15943995	15995539	ENSG00000197312	DDI2	0.0866	444	444	bslmm	0.07341	7.8e-14
1	16010827	16061264	ENSG00000116786	PLEKHM2	0.0633	439	439	bslmm	0.04873	1.22e-09
1	17066768	17299474	ENSG00000058453	CROCC	0.0297	382	4	lasso	0.02246	3.12e-05
1	17312453	17338423	ENSG00000159363	ATP13A2	0.0465	314	4	enet	0.05256	3.33e-10
1	17393256	17445948	ENSG00000117115	PADI2	0.1918	337	337	bslmm	0.13239	3.07e-24
1	18434240	18704977	ENSG00000117154	IGSF21	0.1564	703	703	bslmm	0.14002	1.24e-25
1	19197926	19229275	ENSG00000159423	ALDH4A1	0.2194	494	5	lasso	0.13174	4.03e-24
1	19542158	19578046	ENSG00000127463	EMC1	0.1135	486	1	lasso	0.1307	6.2e-24
1	19609052	19615744	ENSG00000162482	AKR7A3	0.2024	460	7	lasso	0.14984	1.92e-27
1	19630459	19638640	ENSG00000053371	AKR7A2	0.1687	452	452	bslmm	0.11342	1.3e-20
1	20825943	20834654	ENSG00000090432	MUL1	0.0478	459	15	enet	0.01643	0.000372
1	20915441	20945401	ENSG00000158825	CDA	0.2393	445	6	lasso	0.18347	2.67e-20
1	21132963	21503377	ENSG00000075151	EIF4G3	0.0297	559	559	bslmm	0.01266	0.00143
1	21835858	21904905	ENSG00000162551	ALPL	0.1076	363	17	enet	0.07034	2.62e-13
1	21922708	21995801	ENSG00000076864	RAP1GAP	0.1029	387	6	lasso	0.04811	1.55e-09
1	22148738	22263790	ENSG00000142798	HSPG2	0.1553	493	29	enet	0.12395	1.03e-22
1	23037332	23241818	ENSG00000133216	EPHB2	0.1389	496	17	enet	0.09205	4.64e-17
1	23410516	23504301	ENSG00000169641	LUZP1	0.1665	392	46	enet	0.20831	1.18e-38
1	23755056	23811061	ENSG00000088280	ASAP3	0.146	286	286	bslmm	0.0847	4.45e-15
1	24117460	24122029	ENSG00000011009	LYPLA2	0.0415	324	324	bslmm	0.01113	0.00262
1	24128375	24165110	ENSG00000117305	HMGCL	0.1305	335	3	lasso	0.18911	6.91e-35
1	24171567	24194784	ENSG00000179163	FUCA1	0.054	345	345	blup	0.01687	0.000311
1	26210672	26233482	ENSG00000117632	STMN1	0.0541	396	22	enet	0.0241	1.65e-05
1	26605667	26608007	ENSG00000142669	SH3BGRL3	0.0676	386	386	bslmm	0.03977	1.62e-05
1	26856252	26901521	ENSG00000117676	RPS6KA1	0.067	333	5	lasso	0.02464	1.34e-05
1	27202624	27216788	ENSG00000142751	GPN2	0.2625	219	3	lasso	0.23043	1.51e-13
1	27226729	27273353	ENSG00000090273	NUDC	0.1497	221	7	lasso	0.11373	7.01e-21
1	27730730	27816669	ENSG00000158195	WASF2	0.0583	187	187	bslmm	0.01742	0.000221
1	28218035	28241257	ENSG00000117748	RPA2	0.2798	185	185	blup	0.0974	5.41e-18
1	28525967	28559536	ENSG00000126698	DNAJC8	0.0468	197	7	lasso	0.0412	2.25e-08
1	28562620	28573417	ENSG00000130770	ATPIF1	0.0403	201	3	lasso	0.03131	1.02e-06
1	28696114	28826881	ENSG00000204138	PHACTR4	0.0244	286	3	lasso	0.0291	0.000127
1	28832455	28865812	ENSG00000180198	RCC1	0.0167	247	247	bslmm	0.01475	0.000671
1	29213603	29446553	ENSG00000159023	EPB41	0.1013	379	379	bslmm	0.08846	1.96e-16
1	29519385	29557454	ENSG00000116353	MECR	0.3787	331	331	bslmm	0.27709	6.34e-53
1	29563028	29653325	ENSG00000060656	PTPRU	0.0435	372	372	blup	0.02087	7.72e-05
1	31838472	31849697	ENSG00000121769	FABP3	0.0639	366	5	lasso	0.0935	2.6e-17
1	32095463	32110497	ENSG00000162517	PEF1	0.0321	314	314	bslmm	0.02829	3.69e-06
1	33240840	33283754	ENSG00000134684	YARS	0.0367	197	6	lasso	0.0263	7.07e-06
1	33351595	33364042	ENSG00000121905	HPCA	0.1079	229	27	enet	0.13539	8.72e-25
1	33473585	33546597	ENSG00000004455	AK2	0.0711	325	23	enet	0.01834	0.000154
1	33979609	34631443	ENSG00000121904	CSMD2	0.0546	781	2	lasso	0.02337	2.19e-05
1	35178338	35325417	ENSG00000163866	SMIM12	0.1822	352	35	enet	0.12133	3.05e-22
1	35331037	35395186	ENSG00000116544	DLGAP3	0.0374	261	3	lasso	0.02166	4.25e-05
1	35899091	36023551	ENSG00000142687	KIAA0319L	0.02	63	2	lasso	0.0118	0.0021
1	36690017	36770958	ENSG00000054118	THRAP3	0.1062	293	4	lasso	0.08016	5.38e-15
1	36881428	36916086	ENSG00000116885	OSCP1	0.2027	317	317	bslmm	0.18673	7.75e-34
1	39546988	39952849	ENSG00000127603	MACF1	0.2181	436	22	enet	0.1705	2.57e-31
1	40026488	40042462	ENSG00000090621	PABPC4	0.0456	290	3	lasso	0.02454	1.4e-05
1	40124793	40137710	ENSG00000116981	NT5C1A	0.3428	297	12	enet	0.24419	3.81e-45
1	40144320	40157361	ENSG00000116983	HPCAL4	0.152	297	4	lasso	0.08542	6.63e-16
1	40157854	40229586	ENSG00000084072	PPIE	0.1392	317	317	bslmm	0.1032	1.22e-16
1	40723779	40759856	ENSG00000084073	ZMPSTE24	0.2164	357	3	lasso	0.19676	2.24e-36
1	41086351	41131329	ENSG00000117016	RIMS3	0.0383	375	3	lasso	0.02941	2.12e-06
1	41445007	41478235	ENSG00000171793	CTPS1	0.1598	387	387	bslmm	0.12864	1.47e-23
1	43124096	43142429	ENSG00000171960	PPIH	0.1021	329	7	lasso	0.1071	1.05e-19
1	43916824	43919660	ENSG00000178922	HYI	0.4627	386	52	enet	0.27468	6.52e-52
1	43990858	44089343	ENSG00000142949	PTPRF	0.0202	431	2	lasso	0.00636	0.0181
1	45316450	45452282	ENSG00000070785	EIF2B3	0.0301	328	9	enet	0.03187	8.22e-07
1	45477819	45481247	ENSG00000126088	UROD	0.0285	291	2	lasso	0.03411	3.46e-07
1	45976708	45988719	ENSG00000117450	PRDX1	0.1775	270	7	lasso	0.11922	7.3e-22
1	46016215	46035721	ENSG00000117448	AKR1A1	0.7827	275	42	enet	0.40433	2.84e-83
1	46049518	46084566	ENSG00000132780	NASP	0.0314	278	278	blup	0.03449	2.99e-07
1	46805849	46830824	ENSG00000117481	NSUN4	0.063	328	5	lasso	0.03286	8.79e-06
1	46859937	46879520	ENSG00000117480	FAAH	0.5472	309	26	enet	0.4011	1.2e-81
1	47427036	47516423	ENSG00000186377	CYP4X1	0.0287	380	380	blup	0.02557	9.38e-06
1	47799469	47844511	ENSG00000162368	CMPK1	0.455	386	85	enet	0.21639	2.9e-40
1	50905150	51425935	ENSG00000185104	FAF1	0.1488	247	247	bslmm	0.07473	4.62e-14
1	52254863	52344477	ENSG00000078618	NRD1	0.0708	141	5	lasso	0.04246	1.38e-08
1	52373628	52456436	ENSG00000169213	RAB3B	0.58	139	64	enet	0.16063	1.87e-29
1	52485803	52521843	ENSG00000117862	TXNDC12	0.1611	132	34	enet	0.04994	8.91e-10
1	52811395	52831865	ENSG00000154222	CC2D1B	0.1816	183	183	bslmm	0.04616	3.29e-09
1	53152508	53164038	ENSG00000162377	COA7	0.3304	260	5	lasso	0.4291	6.31e-90
1	53392901	53517375	ENSG00000116171	SCP2	0.084	392	20	enet	0.09453	1.72e-17
1	53662101	53679869	ENSG00000157184	CPT2	0.6061	395	3	lasso	0.56406	3.74e-132
1	53679771	53686289	ENSG00000162384	C1orf123	0.2042	387	6	lasso	0.25592	2.15e-48
1	55007930	55104865	ENSG00000162390	ACOT11	0.3974	494	494	bslmm	0.34973	1.57e-66
1	55222571	55230187	ENSG00000162396	PARS2	0.1968	446	4	lasso	0.10272	6.26e-19
1	55532032	55680786	ENSG00000162402	USP24	0.0274	590	590	bslmm	0.01019	0.00382
1	56960419	57110974	ENSG00000162407	PPAP2B	0.1755	582	4	lasso	0.1742	5.09e-32
1	57320479	57383894	ENSG00000157131	C8A	0.131	596	23	enet	0.04932	2.37e-06
1	59762310	60233347	ENSG00000172456	FGGY	0.1556	538	12	lasso	0.08684	5.53e-13
1	60280458	60342050	ENSG00000134709	HOOK1	0.0718	365	5	lasso	0.05178	3.72e-10
1	62920399	63153969	ENSG00000116641	DOCK7	0.0344	569	4	lasso	0.03191	1.04e-06
1	63249806	63331184	ENSG00000125703	ATG4C	0.0388	469	13	enet	0.01532	0.00109
1	64058947	64125916	ENSG00000079739	PGM1	0.3173	462	462	bslmm	0.21131	3e-39
1	65613232	65697828	ENSG00000162433	AK4	0.2415	410	4	lasso	0.20733	1.85e-38
1	66258197	66840259	ENSG00000184588	PDE4B	0.0645	745	2	lasso	0.0429	1.16e-08
1	66999066	67213982	ENSG00000118473	SGIP1	0.1756	585	585	bslmm	0.17741	1.24e-32
1	68167149	68299150	ENSG00000172380	GNG12	0.0691	533	533	bslmm	0.04528	4.64e-09
1	70034081	70617628	ENSG00000033122	LRRC7	0.0446	508	508	blup	0.01025	0.00373
1	70610488	70671303	ENSG00000066557	LRRC40	0.1618	349	349	blup	0.14117	7.62e-26
1	70876901	70905534	ENSG00000116761	CTH	0.1291	352	68	enet	0.05764	3.8e-11
1	74663896	74699770	ENSG00000254685	FPGT	0.3059	315	24	enet	0.3726	1.57e-74
1	75033795	75139422	ENSG00000178965	C1orf173	0.0819	335	6	lasso	0.07009	6.28e-13
1	75171170	75199092	ENSG00000116791	CRYZ	0.8272	320	68	enet	0.52089	2.25e-117
1	76190036	76253260	ENSG00000117054	ACADM	0.2945	430	7	lasso	0.38584	1.75e-78
1	76251879	76260764	ENSG00000137955	RABGGTB	0.0299	408	408	blup	0.00836	0.00798
1	77747736	78025651	ENSG00000154027	AK5	0.1703	437	437	bslmm	0.2078	1.5e-38
1	78444859	78483648	ENSG00000162616	DNAJB4	0.1464	278	27	enet	0.11293	9.73e-21
1	81771845	82458120	ENSG00000117114	LPHN2	0.0951	722	722	blup	0.04911	1.05e-09
1	85015289	85040163	ENSG00000117151	CTBS	0.0973	456	456	bslmm	0.12654	3.86e-19
1	85109390	85156486	ENSG00000117155	SSX2IP	0.0321	456	456	blup	0.00325	0.0806
1	85784164	86043933	ENSG00000153904	DDAH1	0.0931	580	7	lasso	0.10466	2.85e-19
1	89401456	89458636	ENSG00000137944	CCBL2	0.5211	277	20	enet	0.67107	3.17e-176
1	89445139	89458643	ENSG00000213516	RBMXL1	0.1361	267	4	lasso	0.04591	4.41e-09
1	89571815	89616139	ENSG00000162645	GBP2	0.0442	289	289	bslmm	0.00353	0.0806
1	89646831	89664615	ENSG00000162654	GBP4	0.1385	283	3	lasso	0.06419	0.00488
1	89990395	90063423	ENSG00000197147	LRRC8B	0.0766	334	31	enet	0.04692	2.45e-09
1	90098631	90235462	ENSG00000171488	LRRC8C	0.0616	363	363	blup	0.05864	2.58e-11
1	92495539	92529093	ENSG00000172031	EPHX4	0.0295	420	420	bslmm	0.03492	2.54e-07
1	92974253	93257961	ENSG00000067208	EVI5	0.0644	316	316	bslmm	0.02822	6.61e-06
1	93615299	93646285	ENSG00000117500	TMED5	0.0707	248	4	lasso	0.09599	4e-17
1	94350761	94374966	ENSG00000023909	GCLM	0.0368	379	379	bslmm	0.01381	0.000909
1	94883933	94984222	ENSG00000117528	ABCD3	0.0456	556	3	lasso	0.03571	1.87e-07
1	94994781	95007356	ENSG00000117525	F3	0.0888	501	8	lasso	0.04309	1.08e-08
1	95362507	95392834	ENSG00000117519	CNN3	0.0952	500	5	lasso	0.04138	2.09e-08
1	95582894	95663163	ENSG00000152078	TMEM56	0.0931	525	525	blup	0.0388	1.31e-07
1	100315640	100389579	ENSG00000162688	AGL	0.6089	346	346	bslmm	0.55274	3.86e-128
1	100652475	100715390	ENSG00000137992	DBT	0.2308	354	354	blup	0.18296	1.07e-33
1	100731763	100758325	ENSG00000137996	RTCA	0.1096	332	3	lasso	0.06513	2.03e-12
1	101337943	101361554	ENSG00000162694	EXTL2	0.0251	396	396	blup	0.00902	0.00773
1	101455179	101491644	ENSG00000117543	DPH5	0.0408	440	440	bslmm	0.01536	0.000603
1	108113782	108507766	ENSG00000134215	VAV3	0.0789	575	3	lasso	0.04762	1.81e-06
1	108676658	108743471	ENSG00000085491	SLC25A24	0.4787	361	10	lasso	0.52582	5.42e-119
1	109289296	109352148	ENSG00000116266	STXBP3	0.0491	313	16	enet	0.02865	3.17e-06
1	109472130	109506111	ENSG00000121940	CLCC1	0.0811	330	16	enet	0.05522	9.75e-11
1	109512836	109584850	ENSG00000085433	WDR47	0.0542	371	3	lasso	0.01184	0.00198
1	109656301	109749401	ENSG00000116299	KIAA1324	0.1155	372	22	enet	0.08917	1.48e-16
1	109756540	109780791	ENSG00000031698	SARS	0.2129	368	39	enet	0.10755	8.77e-20
1	110046797	110052360	ENSG00000181754	AMIGO1	0.0463	342	342	bslmm	0.01424	0.000767
1	110158726	110174673	ENSG00000116337	AMPD2	0.054	370	4	lasso	0.05832	2.92e-11
1	110198703	110208118	ENSG00000168765	GSTM4	0.165	377	11	lasso	0.13694	1.49e-24
1	110210644	110252171	ENSG00000213366	GSTM2	0.5176	396	72	enet	0.36081	3.18e-72
1	110230436	110251661	ENSG00000134184	GSTM1	0.4984	387	387	blup	0.20828	1.2e-38
1	110254864	110318050	ENSG00000134201	GSTM5	0.506	391	391	bslmm	0.38824	4.25e-79
1	110276554	110284384	ENSG00000134202	GSTM3	0.6871	372	372	bslmm	0.63576	2.85e-160
1	110693108	110744824	ENSG00000197106	SLC6A17	0.2568	490	6	lasso	0.2969	2.78e-57
1	111136202	111174096	ENSG00000177301	KCNA2	0.0402	499	499	blup	0.00563	0.025
1	111415775	111442550	ENSG00000143119	CD53	0.1545	552	552	blup	0.05894	1.63e-05
1	112084840	112259313	ENSG00000116473	RAP1A	0.0386	692	4	lasso	0.02461	1.36e-05
1	113161795	113214241	ENSG00000116489	CAPZA1	0.0245	303	303	bslmm	0.00359	0.059
1	113243728	113250056	ENSG00000155366	RHOC	0.0443	272	272	blup	0.03269	9.73e-07
1	113252616	113258099	ENSG00000155367	PPM1J	0.074	274	274	blup	0.03959	4.18e-08
1	113454469	113499635	ENSG00000155380	SLC16A1	0.079	302	6	lasso	0.09129	6.32e-17
1	113933371	114228545	ENSG00000081026	MAGI3	0.0727	504	504	bslmm	0.04374	8.41e-09
1	115259534	115301297	ENSG00000009307	CSDE1	0.0245	382	382	blup	0.01084	0.00294
1	115590632	115632121	ENSG00000134198	TSPAN2	0.1508	417	5	lasso	0.10124	3.13e-09
1	117452679	117532980	ENSG00000134247	PTGFRN	0.0846	336	336	bslmm	0.06489	2.23e-12
1	119573839	119683294	ENSG00000116874	WARS2	0.5249	389	389	bslmm	0.23216	1.85e-43
1	120202421	120286838	ENSG00000092621	PHGDH	0.3624	305	305	bslmm	0.12921	1.16e-23
1	146714291	146767443	ENSG00000131778	CHD1L	0.117	353	3	lasso	0.08056	8.95e-08
1	147101453	147142618	ENSG00000162836	ACP6	0.4945	333	32	enet	0.40312	1.36e-28
1	149859440	149872351	ENSG00000178096	BOLA1	0.3895	114	6	enet	0.4511	1.99e-95
1	150229554	150237478	ENSG00000118298	CA14	0.2855	212	212	bslmm	0.06836	5.72e-13
1	150459887	150480078	ENSG00000143374	TARS2	0.0381	245	6	lasso	0.02548	9.7e-06
1	150480538	150486265	ENSG00000143369	ECM1	0.0735	244	4	lasso	0.06866	1.62e-12
1	150573327	150602088	ENSG00000143420	ENSA	0.0589	254	254	bslmm	0.00921	0.00566
1	150969025	150980851	ENSG00000143409	FAM63A	0.3595	263	54	enet	0.12772	2.15e-23
1	150980896	151008189	ENSG00000143363	PRUNE	0.0405	269	269	bslmm	0.0095	0.00504
1	151132224	151138424	ENSG00000163155	LYSMD1	0.0892	273	18	enet	0.08226	2.33e-15
1	151336778	151345209	ENSG00000143416	SELENBP1	0.3144	295	6	lasso	0.17918	5.7e-33
1	151372010	151374420	ENSG00000159377	PSMB4	0.3469	296	9	lasso	0.48587	1.55e-100
1	151584541	151671567	ENSG00000143376	SNX27	0.0603	309	15	enet	0.04902	1.09e-09
1	151732119	151736040	ENSG00000143436	MRPL9	0.294	299	8	lasso	0.18227	2.95e-33
1	151742583	151763892	ENSG00000182134	TDRKH	0.0746	300	300	blup	0.03164	9e-07
1	151846060	151882284	ENSG00000159445	THEM4	0.3326	306	20	enet	0.43854	8.78e-92
1	153346184	153348125	ENSG00000163221	S100A12	0.0379	398	22	enet	0.03119	4.65e-06
1	153516089	153522612	ENSG00000196154	S100A4	0.0653	361	3	lasso	0.0685	5.4e-13
1	153591263	153606568	ENSG00000189171	S100A13	0.4874	357	20	enet	0.57892	1.4e-137
1	153600402	153604513	ENSG00000160678	S100A1	0.1318	353	24	enet	0.17455	9.6e-31
1	154554538	154600475	ENSG00000160710	ADAR	0.0912	397	6	lasso	0.07022	2.74e-13
1	154669931	154842756	ENSG00000143603	KCNN3	0.0629	420	3	lasso	0.03616	1.57e-07
1	154897210	154909467	ENSG00000163344	PMVK	0.1331	356	356	bslmm	0.14365	2.67e-26
1	154916552	154928599	ENSG00000163346	PBXIP1	0.088	352	3	lasso	0.07762	1.47e-14
1	155023042	155035252	ENSG00000143537	ADAM15	0.1072	328	14	enet	0.05331	3.7e-07
1	155036224	155060014	ENSG00000143590	EFNA3	0.1575	326	326	blup	0.09069	3.49e-09
1	155278539	155290457	ENSG00000160752	FDPS	0.2193	220	220	bslmm	0.40708	5.34e-84
1	155579979	155718153	ENSG00000125459	MSTO1	0.0627	220	220	blup	0.07651	5.56e-14
1	155916630	155976861	ENSG00000116584	ARHGEF2	0.0239	240	26	enet	0.00664	0.0161
1	156005092	156023585	ENSG00000160803	UBQLN4	0.0497	250	7	enet	0.0444	6.52e-09
1	156117157	156147543	ENSG00000196189	SEMA4A	0.0782	283	283	bslmm	0.02946	2.4e-06
1	156561554	156564091	ENSG00000163382	APOA1BP	0.5435	356	356	bslmm	0.46305	1.58e-99
1	156611182	156629324	ENSG00000132692	BCAN	0.2003	370	17	enet	0.14136	7.03e-26
1	156711899	156736717	ENSG00000143321	HDGF	0.2894	381	7	lasso	0.31584	1.45e-61
1	156904632	157015162	ENSG00000132694	ARHGEF11	0.0286	444	3	lasso	0.01515	0.000538
1	158801107	158819296	ENSG00000163563	MNDA	0.1672	430	15	lasso	0.11285	1.44e-20
1	158969758	159024945	ENSG00000163565	IFI16	0.0341	435	435	bslmm	0.02237	3.23e-05
1	159141399	159173103	ENSG00000162706	CADM3	0.0332	418	418	bslmm	0.00824	0.00839
1	159750722	159752333	ENSG00000158716	DUSP23	0.651	444	7	lasso	0.50375	2.06e-111
1	159887897	159895522	ENSG00000158710	TAGLN2	0.0619	450	4	lasso	0.01091	0.00287
1	160051360	160060353	ENSG00000162728	KCNJ9	0.1758	448	3	lasso	0.16885	5.07e-29
1	160259063	160313190	ENSG00000122218	COPA	0.0465	448	448	bslmm	0.00745	0.0115
1	161007421	161008780	ENSG00000215845	TSTD1	0.3301	381	37	enet	0.2996	6.91e-58
1	161068151	161070136	ENSG00000162755	KLHDC9	0.0465	360	10	enet	0.04134	1.08e-06
1	161087876	161095235	ENSG00000158793	NIT1	0.4252	351	69	enet	0.25555	2.57e-48
1	161136200	161147803	ENSG00000143224	PPOX	0.2846	332	332	bslmm	0.25093	2.4e-47
1	161185024	161190489	ENSG00000158869	FCER1G	0.0797	351	351	bslmm	0.03167	1.31e-06
1	161228517	161255240	ENSG00000248485	PCP4L1	0.2294	373	47	enet	0.15778	6.39e-29
1	161274525	161279762	ENSG00000158887	MPZ	0.4999	363	37	enet	0.37442	1.34e-39
1	161284047	161332984	ENSG00000143252	SDHC	0.0351	376	21	enet	0.02869	7.21e-06
1	162760492	162782607	ENSG00000132196	HSD17B7	0.11	520	520	blup	0.0455	6.39e-08
1	165631453	165668100	ENSG00000143149	ALDH9A1	0.3564	546	546	bslmm	0.22375	9.51e-42
1	166882443	166944719	ENSG00000143195	ILDR2	0.0368	558	16	enet	0.0212	5.09e-05
1	167599330	167675486	ENSG00000198771	RCSD1	0.1798	508	508	bslmm	0.1484	1.1e-26
1	167690429	167761156	ENSG00000197965	MPZL1	0.0764	466	1	lasso	0.0501	1.84e-08
1	167905021	168045081	ENSG00000143164	DCAF6	0.1477	514	7	lasso	0.1497	3.62e-27
1	168148171	168169950	ENSG00000143155	TIPRL	0.155	416	6	lasso	0.18904	7.15e-35
1	169101769	169337205	ENSG00000143156	NME7	0.1064	657	9	lasso	0.15601	2.28e-28
1	171750788	171783163	ENSG00000010165	METTL13	0.0653	446	30	enet	0.04466	6.94e-09
1	171810621	172387606	ENSG00000197959	DNM3	0.1998	646	48	enet	0.17169	1.52e-31
1	173446405	173457946	ENSG00000117592	PRDX6	0.036	281	281	blup	0.02101	5.47e-05
1	173578700	173639001	ENSG00000183831	ANKRD45	0.0464	280	1	lasso	0.08546	2.74e-08
1	173793641	173827684	ENSG00000117593	DARS2	0.4129	273	41	enet	0.4801	1.39e-104
1	174128548	174964445	ENSG00000152061	RABGAP1L	0.0291	634	1	lasso	0.00891	0.00652
1	175284330	175712906	ENSG00000116147	TNR	0.0426	575	575	blup	0.00932	0.00541
1	176826438	177134109	ENSG00000152092	ASTN1	0.0503	507	507	blup	0.01891	0.000124
1	179068462	179198819	ENSG00000143322	ABL2	0.0647	486	16	enet	0.03284	5.66e-07
1	179262925	179327815	ENSG00000057252	SOAT1	0.2271	462	7	lasso	0.10323	0.000931
1	179809102	179846938	ENSG00000169905	TOR1AIP2	0.047	456	11	lasso	0.03747	1.09e-07
1	179851177	179894135	ENSG00000143337	TOR1AIP1	0.1011	439	439	bslmm	0.06492	2.2e-12
1	180238788	180245359	ENSG00000230124	RP5-1180C10.2	0.0278	359	4	lasso	0.00214	0.112
1	180941861	180992047	ENSG00000135823	STX6	0.1523	423	12	lasso	0.14054	9.98e-26
1	182992595	183114727	ENSG00000135862	LAMC1	0.0214	395	395	blup	0.01058	0.00327
1	183898796	184006863	ENSG00000198756	COLGALT2	0.1519	448	17	enet	0.11483	9.25e-17
1	184020811	184043346	ENSG00000198860	TSEN15	0.3413	427	7	lasso	0.2703	3.66e-10
1	186280784	186344825	ENSG00000047410	TPR	0.0228	300	300	bslmm	0.00567	0.0241
1	186344890	186390510	ENSG00000157181	C1orf27	0.238	312	312	bslmm	0.16597	6.64e-30
1	192981380	193029237	ENSG00000116750	UCHL5	0.0438	312	312	bslmm	0.01915	0.000113
1	196621008	196716634	ENSG00000000971	CFH	0.0646	228	228	bslmm	0.05777	3.61e-11
1	196788887	196801319	ENSG00000244414	CFHR1	0.4994	211	25	enet	0.41301	7.22e-51
1	196788898	196928356	ENSG00000080910	CFHR2	0.2095	246	246	bslmm	0.14928	9.18e-05
1	198126093	198291550	ENSG00000151414	NEK7	0.0377	378	378	blup	0.01605	0.000405
1	200938520	200992828	ENSG00000116852	KIF21B	0.4326	589	589	bslmm	0.37122	4.33e-74
1	201434620	201438365	ENSG00000174307	PHLDA3	0.0878	576	2	lasso	0.11761	7.64e-20
1	201857808	201861434	ENSG00000198892	SHISA4	0.061	438	438	blup	0.02642	9.32e-06
1	201865580	201915715	ENSG00000163431	LMOD1	0.1013	439	10	lasso	0.09319	4.36e-14
1	201951500	201975275	ENSG00000176393	RNPEP	0.3911	397	17	enet	0.28514	1.11e-54
1	202559724	202679545	ENSG00000143858	SYT2	0.0445	418	16	enet	0.02016	7.6e-05
1	202930997	202936408	ENSG00000159348	CYB5R1	0.1804	400	400	bslmm	0.15968	2.82e-29
1	202995626	203047868	ENSG00000143847	PPFIA4	0.1518	430	430	bslmm	0.09334	2.77e-17
1	203595689	203713209	ENSG00000058668	ATP2B4	0.124	492	11	enet	0.09132	6.23e-17
1	204187979	204346793	ENSG00000143850	PLEKHA6	0.1181	536	27	enet	0.08609	5.07e-16
1	205012325	205047627	ENSG00000184144	CNTN2	0.2239	526	6	lasso	0.2505	8.16e-47
1	205197304	205242471	ENSG00000133069	TMCC2	0.1189	523	17	enet	0.12534	5.78e-23
1	205473723	205501921	ENSG00000117266	CDK18	0.2917	470	38	enet	0.16275	7.48e-30
1	205737114	205744588	ENSG00000117280	RAB7L1	0.1097	345	6	lasso	0.06903	2.26e-12
1	207217194	207226325	ENSG00000180667	YOD1	0.1182	344	36	enet	0.09776	6.72e-18
1	207222801	207254369	ENSG00000123836	PFKFB2	0.0465	348	348	bslmm	0.00878	0.00672
1	207494853	207534311	ENSG00000196352	CD55	0.0897	328	5	lasso	0.06639	2.48e-10
1	207925402	207968858	ENSG00000117335	CD46	0.1579	445	50	enet	0.05571	9.91e-11
1	208195587	208417665	ENSG00000076356	PLXNA2	0.1077	544	4	lasso	0.05598	7.26e-11
1	209757062	209787283	ENSG00000008118	CAMK1G	0.1492	424	4	lasso	0.11303	2.18e-20
1	212458879	212535200	ENSG00000066027	PPP2R5A	0.1082	381	5	lasso	0.12149	2.86e-22
1	212606229	212619714	ENSG00000117691	NENF	0.1474	387	6	lasso	0.14233	7.44e-26
1	212965170	212989968	ENSG00000203705	TATDN3	0.1371	347	347	bslmm	0.09138	9.89e-17
1	219347186	219386207	ENSG00000143353	LYPLAL1	0.3926	419	419	bslmm	0.38606	1.54e-78
1	220141943	220220000	ENSG00000136628	EPRS	0.1234	371	5	lasso	0.05531	9.41e-11
1	220230824	220263804	ENSG00000162813	BPNT1	0.0523	338	3	lasso	0.0589	2.32e-11
1	220267444	220321380	ENSG00000067704	IARS2	0.0796	323	323	bslmm	0.08071	4.31e-15
1	220321635	220445796	ENSG00000118873	RAB3GAP2	0.1118	362	2	lasso	0.09996	1.92e-18
1	220921567	220958150	ENSG00000117791	MARC2	0.1772	359	6	lasso	0.17107	2.01e-31
1	220960101	220987735	ENSG00000186205	MARC1	0.3766	363	23	enet	0.23734	1.6e-44
1	222791428	222841354	ENSG00000154305	MIA3	0.048	296	4	lasso	0.04135	2.12e-08
1	223889295	223963720	ENSG00000162909	CAPN2	0.2369	365	365	blup	0.09861	3.32e-18
1	225674537	225840844	ENSG00000154380	ENAH	0.0406	377	377	bslmm	0.01579	0.000419
1	225965531	225978168	ENSG00000143742	SRP9	0.0424	360	5	lasso	0.02611	7.6e-06
1	225997794	226033260	ENSG00000143819	EPHX1	0.1139	356	6	lasso	0.07718	1.75e-14
1	226033237	226070069	ENSG00000196187	TMEM63A	0.083	353	353	bslmm	0.01575	0.00187
1	226548392	226595780	ENSG00000143799	PARP1	0.0462	370	370	blup	0.0268	5.83e-06
1	226736501	226796915	ENSG00000203685	C1orf95	0.1095	429	16	enet	0.08749	2.89e-16
1	227085237	227175246	ENSG00000163050	ADCK3	0.071	505	505	bslmm	0.02206	3.64e-05
1	227177566	227506175	ENSG00000143776	CDC42BPA	0.2135	559	559	bslmm	0.18406	6.55e-34
1	227916240	227968927	ENSG00000143740	SNAP47	0.1519	378	6	lasso	0.18511	4.11e-34
1	228327663	228336685	ENSG00000143774	GUK1	0.0919	315	5	lasso	0.06108	9.9e-12
1	228353516	228369958	ENSG00000181873	IBA57	0.1059	312	10	lasso	0.14018	1.97e-25
1	229456758	229479041	ENSG00000154429	CCSAP	0.0327	435	435	bslmm	0.02825	3.33e-06
1	230838269	230850043	ENSG00000135744	AGT	0.0743	569	6	lasso	0.06832	5.79e-13
1	230972865	231005335	ENSG00000119280	C1orf198	0.0387	534	13	enet	0.01432	0.000792
1	231376953	231413719	ENSG00000116906	GNPAT	0.1004	444	444	bslmm	0.0783	1.44e-14
1	231499497	231560790	ENSG00000135766	EGLN1	0.0258	438	438	bslmm	0.00997	0.00429
1	233086351	233119628	ENSG00000135778	NTPCR	0.7517	497	8	lasso	0.65329	5.42e-168
1	234509202	234519795	ENSG00000168275	COA6	0.285	544	20	enet	0.30422	6.36e-59
1	235490665	235507847	ENSG00000152904	GGPS1	0.0775	317	5	lasso	0.08847	1.96e-16
1	236139130	236228462	ENSG00000116962	NID1	0.0378	481	3	lasso	0.02504	1.15e-05
1	236681300	236716281	ENSG00000116977	LGALS8	0.0771	534	3	lasso	0.06129	1.18e-11
1	236849754	236927931	ENSG00000077522	ACTN2	0.0933	566	566	bslmm	0.04583	3.74e-09
1	237205505	237997288	ENSG00000198626	RYR2	0.1688	924	44	enet	0.09588	9.94e-18
1	240177648	240638489	ENSG00000155816	FMN2	0.1886	814	814	blup	0.06588	1.51e-12
1	243287730	243418650	ENSG00000143702	CEP170	0.0246	346	3	lasso	0.0184	0.000151
1	243651535	244014381	ENSG00000117020	AKT3	0.0422	437	5	lasso	0.04188	1.73e-08
1	244571796	244615436	ENSG00000035687	ADSS	0.1622	415	415	bslmm	0.12448	8.27e-23
1	244998624	245008359	ENSG00000203667	COX20	0.0966	401	3	lasso	0.07206	1.33e-13
1	245912642	246670614	ENSG00000185420	SMYD3	0.0664	846	846	bslmm	0.01057	0.00358
1	246887349	246931439	ENSG00000143653	SCCPDH	0.2501	395	395	bslmm	0.14836	3.6e-27
2	264140	278283	ENSG00000143727	ACP1	0.405	348	8	lasso	0.5838	2.1e-139
2	3501132	3523507	ENSG00000182551	ADI1	0.1272	520	8	lasso	0.10376	1.47e-18
2	9346894	9545812	ENSG00000151693	ASAP2	0.0834	437	16	enet	0.10907	4.72e-20
2	9613787	9636672	ENSG00000134330	IAH1	0.3075	434	434	bslmm	0.15008	1.74e-27
2	11319887	11488456	ENSG00000134318	ROCK2	0.2056	524	5	lasso	0.23603	2.98e-44
2	11817721	11967535	ENSG00000134324	LPIN1	0.0769	545	7	lasso	0.07059	3.58e-13
2	17720393	17838285	ENSG00000163032	VSNL1	0.0464	452	15	enet	0.02552	9.56e-06
2	20760208	20850849	ENSG00000118960	HS1BP3	0.0445	483	3	lasso	0.02066	6.27e-05
2	20883788	21022882	ENSG00000118961	C2orf43	0.3811	490	2	lasso	0.35756	4.69e-68
2	24300303	24308731	ENSG00000115129	TP53I3	0.2848	256	4	lasso	0.30826	1.03e-58
2	24425733	24583583	ENSG00000198399	ITSN2	0.0218	265	265	bslmm	0.01317	0.00117
2	25042038	25142708	ENSG00000138031	ADCY3	0.0691	278	278	blup	0.0748	1.16e-13
2	25600067	25896503	ENSG00000138101	DTNB	0.0648	352	22	enet	0.02969	2.62e-06
2	26413504	26467594	ENSG00000084754	HADHA	0.016	313	2	lasso	0.01431	0.000747
2	26466038	26513336	ENSG00000138029	HADHB	0.0241	309	309	blup	0.0202	7.48e-05
2	26987152	27004099	ENSG00000213699	SLC35F6	0.0284	332	332	bslmm	0.00825	0.00889
2	27070615	27173219	ENSG00000157851	DPYSL5	0.2584	350	350	bslmm	0.26484	2.75e-50
2	27193480	27250064	ENSG00000084764	MAPRE3	0.0346	336	336	bslmm	0.02772	4.08e-06
2	27309615	27323640	ENSG00000138030	KHK	0.394	274	274	bslmm	0.52854	4.45e-101
2	27321757	27341995	ENSG00000138028	CGREF1	0.0908	281	281	blup	0.05436	1.24e-09
2	27422455	27435826	ENSG00000138074	SLC5A6	0.1376	270	17	enet	0.0868	9.76e-13
2	27476552	27498685	ENSG00000115194	SLC30A3	0.0182	265	265	blup	0.00571	0.0237
2	28004231	28113965	ENSG00000171174	RBKS	0.4738	305	86	enet	0.06329	5.27e-12
2	29072687	29093167	ENSG00000171103	TRMT61B	0.198	546	22	enet	0.27086	8.72e-50
2	30670092	30867091	ENSG00000172954	LCLAT1	0.2368	562	562	blup	0.21305	6.45e-39
2	31456880	31492313	ENSG00000013016	EHD3	0.0784	493	6	enet	0.04948	9.08e-10
2	32582096	32843966	ENSG00000115760	BIRC6	0.0187	416	416	blup	0.00471	0.036
2	37458774	37480546	ENSG00000003509	NDUFAF7	0.0481	363	363	bslmm	0.03734	9.96e-08
2	37571717	37600465	ENSG00000115828	QPCT	0.1291	403	403	blup	0.09467	5.01e-16
2	38150330	38294285	ENSG00000115841	RMDN2	0.1232	587	587	bslmm	0.05683	5.21e-11
2	38893052	38968379	ENSG00000143891	GALM	0.6606	318	15	enet	0.64949	2.75e-166
2	38978676	39012142	ENSG00000152147	GEMIN6	0.4541	289	25	enet	0.1582	5.12e-05
2	42396490	42559688	ENSG00000143924	EML4	0.0366	557	5	lasso	0.03946	4.4e-08
2	42560686	42652228	ENSG00000115944	COX7A2L	0.0544	532	532	blup	0.02399	1.72e-05
2	42994229	43019733	ENSG00000162882	HAAO	0.1084	448	16	enet	0.1192	1.73e-14
2	44113647	44223144	ENSG00000138095	LRPPRC	0.145	518	6	lasso	0.15344	4.12e-28
2	45878484	46415129	ENSG00000171132	PRKCE	0.0619	906	906	bslmm	0.01161	0.00217
2	47922669	48037240	ENSG00000116062	MSH6	0.0832	356	356	blup	0.01042	0.00731
2	48667737	48742525	ENSG00000162869	PPP1R21	0.0611	441	56	enet	0.0407	2.73e-08
2	54014181	54045956	ENSG00000068912	ERLEC1	0.0659	401	401	bslmm	0.03833	6.79e-08
2	54197975	54532437	ENSG00000170634	ACYP2	0.0471	562	4	lasso	0.00691	0.0144
2	54683422	54896812	ENSG00000115306	SPTBN1	0.0456	576	576	bslmm	0.00242	0.0975
2	54950636	55199157	ENSG00000214595	EML6	0.1125	590	590	blup	0.04363	8.77e-09
2	55199325	55339757	ENSG00000115310	RTN4	0.192	504	504	bslmm	0.15904	3.72e-29
2	55463731	55496483	ENSG00000085760	MTIF2	0.0331	435	8	enet	0.01773	0.000196
2	55514978	55647057	ENSG00000115355	CCDC88A	0.127	476	16	enet	0.13492	1.06e-24
2	55746740	55773015	ENSG00000163001	CCDC104	0.0338	378	378	bslmm	0.00766	0.0109
2	55861400	55921045	ENSG00000138035	PNPT1	0.056	402	27	enet	0.03893	5.4e-08
2	56093102	56151274	ENSG00000115380	EFEMP1	0.2385	445	445	blup	0.19857	2.41e-36
2	56411258	56613308	ENSG00000055813	CCDC85A	0.0998	484	484	bslmm	0.04788	1.69e-09
2	64068074	64118696	ENSG00000169764	UGP2	0.0804	305	305	bslmm	0.04	3.57e-08
2	64681103	64688515	ENSG00000119862	LGALSL	0.0362	397	1	lasso	0.01682	0.00028
2	65215611	65250999	ENSG00000115902	SLC1A4	0.2297	387	387	bslmm	0.17126	1.84e-31
2	68350068	68384692	ENSG00000243667	WDR92	0.0908	489	6	lasso	0.05693	6.09e-07
2	68511303	68547183	ENSG00000119865	CNRIP1	0.1865	478	29	enet	0.12796	1.95e-23
2	68906733	69053965	ENSG00000163219	ARHGAP25	0.5189	505	505	bslmm	0.39484	1.68e-78
2	69546905	69614382	ENSG00000198380	GFPT1	0.0502	393	393	blup	0.03462	2.85e-07
2	69622882	69664760	ENSG00000169599	NFU1	0.1582	371	19	lasso	0.19641	2.62e-36
2	69688532	69901481	ENSG00000115977	AAK1	0.098	393	393	blup	0.06518	1.99e-12
2	69871557	70053596	ENSG00000196975	ANXA4	0.073	357	7	lasso	0.06475	2.36e-12
2	70484518	70508323	ENSG00000116005	PCYOX1	0.0841	426	426	bslmm	0.1166	2.15e-21
2	70523107	70529222	ENSG00000035141	FAM136A	0.2163	427	427	bslmm	0.12379	1.1e-22
2	70834750	70995357	ENSG00000075340	ADD2	0.0602	557	21	enet	0.07663	2.18e-14
2	71291474	71306935	ENSG00000124357	NAGK	0.2517	494	9	lasso	0.15339	4.22e-28
2	71336814	71357369	ENSG00000124370	MCEE	0.6087	484	84	enet	0.53684	1.13e-122
2	71680852	71913898	ENSG00000135636	DYSF	0.1835	504	504	bslmm	0.04264	1.29e-08
2	72403113	73053170	ENSG00000144036	EXOC6B	0.0676	459	459	blup	0.0435	9.23e-09
2	73114489	73119287	ENSG00000116096	SPR	0.0952	223	6	lasso	0.09338	2.73e-17
2	73169165	73302747	ENSG00000144040	SFXN5	0.2803	256	22	enet	0.16551	2.25e-30
2	73441350	73454365	ENSG00000135632	SMYD5	0.0646	256	6	enet	0.0443	6.77e-09
2	74153953	74186088	ENSG00000114956	DGUOK	0.6533	307	88	enet	0.20554	4.2e-38
2	74688184	74692537	ENSG00000115275	MOGS	0.0996	313	5	lasso	0.07505	4.07e-14
2	75879126	75938115	ENSG00000005436	GCFC2	0.0406	509	4	lasso	0.02852	6.48e-06
2	84650647	84687169	ENSG00000163541	SUCLG1	0.0476	264	9	lasso	0.04532	5.39e-09
2	85545147	85555548	ENSG00000152291	TGOLN2	0.1021	379	3	lasso	0.1413	7.23e-26
2	85569211	85581743	ENSG00000042445	RETSAT	0.1483	381	381	bslmm	0.13363	1.82e-24
2	85621871	85645555	ENSG00000042493	CAPG	0.5022	398	75	enet	0.36769	6.41e-74
2	85811531	85820535	ENSG00000168899	VAMP5	0.0318	422	4	lasso	0.03063	1.84e-06
2	86371055	86422893	ENSG00000132305	IMMT	0.1212	418	418	bslmm	0.10806	7.11e-20
2	86730554	86948245	ENSG00000115561	CHMP3	0.1135	296	296	bslmm	0.06942	3.77e-13
2	88422510	88427635	ENSG00000163586	FABP1	0.2584	227	4	lasso	0.17852	3.35e-23
2	88469835	88486146	ENSG00000144115	THNSL2	0.4706	238	238	bslmm	0.39013	2.99e-58
2	95963052	96051825	ENSG00000115041	KCNIP3	0.0149	98	3	lasso	0.02443	7.52e-05
2	97371666	97405801	ENSG00000114988	LMAN2L	0.0539	157	6	enet	0.02862	3.51e-06
2	97525453	97536494	ENSG00000168758	SEMA4C	0.0197	139	139	blup	0.0139	0.00128
2	97749320	97760619	ENSG00000144199	FAHD2B	0.4836	112	24	enet	0.34524	3.96e-53
2	98272431	98280570	ENSG00000115073	ACTR1B	0.6004	135	135	bslmm	0.25509	3.22e-48
2	99061317	99210853	ENSG00000040933	INPP4A	0.0817	310	310	blup	0.10561	1.94e-19
2	99410309	99552722	ENSG00000196872	KIAA1211L	0.0342	300	4	lasso	0.04364	8.74e-09
2	99953816	100017789	ENSG00000158417	EIF5B	0.0223	304	6	enet	0.00938	0.00529
2	100889753	100939195	ENSG00000170500	LONRF2	0.0216	418	4	lasso	0.01202	0.00184
2	106361354	106510730	ENSG00000071051	NCK2	0.0464	589	15	enet	0.04172	1.84e-08
2	109065017	109125871	ENSG00000135968	GCC2	0.0544	336	336	blup	0.04895	1.12e-09
2	109150857	109303702	ENSG00000169756	LIMS1	0.1277	365	365	blup	0.09809	4.08e-18
2	112656056	112787138	ENSG00000153208	MERTK	0.0717	281	26	enet	0.08994	1.52e-16
2	112895962	112945791	ENSG00000144152	FBLN7	0.1635	318	23	enet	0.16047	7.25e-25
2	113033171	113097640	ENSG00000188177	ZC3H6	0.0766	339	339	bslmm	0.03165	0.00514
2	115199876	116603328	ENSG00000175497	DPP10	0.2073	709	5	lasso	0.22197	2.18e-41
2	118572226	118589955	ENSG00000088205	DDX18	0.1137	387	387	bslmm	0.09823	3.86e-18
2	118673054	118771709	ENSG00000125633	CCDC93	0.128	410	410	bslmm	0.0878	2.56e-16
2	120059801	120124404	ENSG00000186132	C2orf76	0.2364	412	5	lasso	0.24679	4.21e-34
2	120124497	120130126	ENSG00000155368	DBI	0.0473	380	4	lasso	0.02047	6.76e-05
2	120517207	120741394	ENSG00000088179	PTPN4	0.0348	350	350	bslmm	0.02064	6.76e-05
2	120770581	120936695	ENSG00000115109	EPB41L5	0.0351	306	306	blup	0.01332	0.0011
2	120997640	121052289	ENSG00000144118	RALB	0.0907	303	303	bslmm	0.06423	2.89e-12
2	122095352	122407163	ENSG00000074054	CLASP1	0.0869	376	376	bslmm	0.07619	2.59e-14
2	127805603	127864931	ENSG00000136717	BIN1	0.1065	421	421	bslmm	0.05821	3.04e-11
2	128848774	128953251	ENSG00000136731	UGGT1	0.0672	361	361	bslmm	0.06478	2.33e-12
2	131113580	131132982	ENSG00000072135	PTPN18	0.0758	119	5	lasso	0.04435	0.000108
2	135213330	135476570	ENSG00000152128	TMEM163	0.0879	479	23	enet	0.07166	1.55e-13
2	138721590	138773930	ENSG00000150540	HNMT	0.3143	340	51	enet	0.36375	6.03e-73
2	140988992	142889270	ENSG00000168702	LRP1B	0.1163	1265	1265	bslmm	0.08047	6.14e-15
2	144695635	145090135	ENSG00000121964	GTDC1	0.0912	340	6	lasso	0.05018	9.75e-10
2	148687968	148779147	ENSG00000115947	ORC4	0.0419	313	313	blup	0.03337	2.03e-06
2	152973315	153032506	ENSG00000115145	STAM2	0.1558	383	5	lasso	0.19263	1.43e-35
2	153191751	153506348	ENSG00000157827	FMNL2	0.0944	487	6	lasso	0.06639	1.24e-12
2	157291802	157470247	ENSG00000115159	GPD2	0.0625	303	37	enet	0.01391	0.000873
2	159313476	159539391	ENSG00000144283	PKP4	0.059	478	5	lasso	0.03381	3.89e-07
2	160092304	160143310	ENSG00000196151	WDSUB1	0.5338	362	362	bslmm	0.57688	1.89e-136
2	163175350	163228105	ENSG00000115271	GCA	0.1121	215	18	enet	0.06016	5.04e-11
2	168810530	169104651	ENSG00000198648	STK39	0.1129	489	489	bslmm	0.08983	1.13e-16
2	170386259	170430385	ENSG00000138399	FASTKD1	0.1931	398	398	bslmm	0.03736	0.000187
2	172378757	172414643	ENSG00000071967	CYBRD1	0.4593	331	14	enet	0.46747	7.3e-100
2	172640880	172864766	ENSG00000115840	SLC25A12	0.1684	482	7	lasso	0.22609	3.19e-42
2	172778958	172848599	ENSG00000128708	HAT1	0.2817	442	442	bslmm	0.03913	0.0404
2	173292082	173371181	ENSG00000091409	ITGA6	0.2343	426	44	enet	0.17994	4.06e-33
2	173420101	173489823	ENSG00000152256	PDK1	0.106	437	437	blup	0.0904	9.02e-17
2	174937175	175113426	ENSG00000138430	OLA1	0.1366	438	30	enet	0.18488	4.55e-34
2	175260458	175294303	ENSG00000144306	SCRN3	0.5943	358	19	enet	0.54787	1.91e-126
2	175424300	175547644	ENSG00000115935	WIPF1	0.0971	360	2	lasso	0.04587	9.96e-07
2	175664091	175870097	ENSG00000128656	CHN1	0.099	359	359	bslmm	0.06828	5.88e-13
2	176788620	176867567	ENSG00000144320	KIAA1715	0.2229	436	436	bslmm	0.12439	8.59e-23
2	178257372	178408564	ENSG00000018510	AGPS	0.028	451	3	lasso	0.02529	1.04e-05
2	179059208	179264160	ENSG00000079156	OSBPL6	0.2868	442	442	bslmm	0.11481	6.5e-21
2	179296141	179316239	ENSG00000180228	PRKRA	0.0392	364	6	lasso	0.0276	4.28e-06
2	179966419	180129517	ENSG00000187231	SESTD1	0.0942	505	6	lasso	0.06928	3.97e-13
2	183004763	183387919	ENSG00000115252	PDE1A	0.1116	450	450	bslmm	0.05533	9.35e-11
2	183580999	183659191	ENSG00000077232	DNAJC10	0.0463	408	408	blup	0.0294	2.38e-06
2	183773843	183903586	ENSG00000061676	NCKAP1	0.0359	403	403	blup	0.01621	0.000354
2	183943287	183964733	ENSG00000162999	DUSP19	0.1602	348	20	enet	0.09599	1.8e-12
2	187454792	187545628	ENSG00000138448	ITGAV	0.0481	264	13	enet	0.02153	4.48e-05
2	187558698	187630685	ENSG00000144369	FAM171B	0.0505	257	18	enet	0.01895	0.000122
2	188207856	188313187	ENSG00000064989	CALCRL	0.0371	241	241	bslmm	0.00858	0.047
2	190744335	191068210	ENSG00000187699	C2orf88	0.0413	360	1	lasso	0.03905	1.12e-07
2	191054461	191208919	ENSG00000198130	HIBCH	0.5743	311	13	enet	0.5854	5.23e-140
2	191208196	191236391	ENSG00000151689	INPP1	0.2283	297	297	bslmm	0.08518	7.28e-16
2	191273081	191373931	ENSG00000151690	MFSD6	0.0425	338	338	blup	0.03314	5.04e-07
2	191745553	191830278	ENSG00000115419	GLS	0.0658	317	4	lasso	0.07682	2.02e-14
2	192109911	192290115	ENSG00000128641	MYO1B	0.101	367	37	enet	0.13715	4.16e-25
2	197059094	197458416	ENSG00000138411	HECW2	0.04	416	27	enet	0.01726	0.000235
2	197697728	197792520	ENSG00000197121	PGAP1	0.0554	327	327	blup	0.02766	4.56e-06
2	197831741	198175897	ENSG00000065413	ANKRD44	0.102	372	29	enet	0.02588	2.75e-05
2	198669426	199437305	ENSG00000115896	PLCL1	0.1934	482	482	blup	0.19177	2.11e-35
2	200775979	200820658	ENSG00000178074	C2orf69	0.2587	315	10	lasso	0.27091	1.38e-51
2	200794698	200820459	ENSG00000162971	TYW5	0.0729	311	5	lasso	0.06738	7.18e-11
2	200820040	200873263	ENSG00000162972	C2orf47	0.0394	343	343	bslmm	0.01774	0.000209
2	201170604	201346986	ENSG00000196141	SPATS2L	0.0242	476	476	blup	0.01428	0.000798
2	201735630	201754026	ENSG00000240344	PPIL3	0.5111	397	397	bslmm	0.63255	6.71e-159
2	201754050	201768655	ENSG00000196290	NIF3L1	0.0396	385	17	enet	0.03964	4.1e-08
2	203130439	203168389	ENSG00000055044	NOP58	0.0408	329	11	enet	0.0318	1.09e-06
2	203241659	203432474	ENSG00000204217	BMPR2	0.0283	331	6	lasso	0.01691	0.00027
2	203640690	203736708	ENSG00000163596	ICA1L	0.3128	198	198	blup	0.22041	4.5e-41
2	204259068	204400133	ENSG00000173166	RAPH1	0.1229	255	10	lasso	0.08712	3.36e-16
2	207308263	207485851	ENSG00000114948	ADAM23	0.0828	490	490	bslmm	0.03401	3.6e-07
2	209100951	209130798	ENSG00000138413	IDH1	0.1231	329	19	enet	0.09832	3.72e-18
2	210867289	210886300	ENSG00000197713	RPE	0.212	243	19	enet	0.21636	2.93e-40
2	211295973	211342376	ENSG00000115365	LANCL1	0.0765	335	335	bslmm	0.07366	7.06e-14
2	211342406	211543831	ENSG00000021826	CPS1	0.1204	416	30	enet	0.06798	1.46e-12
2	216176540	216214487	ENSG00000138363	ATIC	0.3609	418	418	bslmm	0.30001	5.6e-58
2	217497551	217529159	ENSG00000115457	IGFBP2	0.0677	431	431	blup	0.03416	5.85e-07
2	219135115	219211516	ENSG00000127838	PNKD	0.0402	382	382	blup	0.01777	0.000208
2	219472488	219501907	ENSG00000115556	PLCD4	0.0273	298	298	blup	0.01164	0.0155
2	219523487	219528166	ENSG00000074582	BCS1L	0.092	296	296	bslmm	0.08761	2.76e-16
2	219646472	219680016	ENSG00000135929	CYP27A1	0.0159	318	318	blup	0.01142	0.0029
2	220040947	220050201	ENSG00000144567	FAM134A	0.213	300	5	lasso	0.2287	9.43e-43
2	220074490	220083712	ENSG00000115657	ABCB6	0.1035	314	314	blup	0.04219	2.14e-08
2	220074494	220094439	ENSG00000198925	ATG9A	0.0318	319	2	lasso	0.02525	1.06e-05
2	220114433	220142892	ENSG00000127824	TUBA4A	0.0219	327	327	bslmm	0.00409	0.047
2	220143989	220151622	ENSG00000135924	DNAJB2	0.04	330	330	bslmm	0.01353	0.00107
2	223435255	223521056	ENSG00000116120	FARSB	0.236	452	6	lasso	0.30172	2.32e-58
2	224461658	224467221	ENSG00000171951	SCG2	0.1011	378	25	enet	0.08878	1.73e-16
2	224720433	224810104	ENSG00000085449	WDFY1	0.1043	406	406	blup	0.09611	9.08e-18
2	228189867	228222550	ENSG00000168958	MFF	0.2674	463	4	lasso	0.23773	1.33e-44
2	228336868	228425930	ENSG00000173744	AGFG1	0.0382	525	525	bslmm	0.00906	0.00602
2	231729354	231743963	ENSG00000135916	ITM2C	0.1595	415	415	bslmm	0.094	3.02e-17
2	231902205	231914434	ENSG00000204128	C2orf72	0.0706	388	33	enet	0.04516	9.45e-09
2	232063260	232239548	ENSG00000135931	ARMC9	0.0888	389	389	bslmm	0.05322	1.51e-09
2	232318242	232348352	ENSG00000115053	NCL	0.0399	323	3	lasso	0.02991	1.75e-06
2	232646381	232673963	ENSG00000144524	COPS7B	0.0624	306	3	lasso	0.03204	7.7e-07
2	232825955	233209060	ENSG00000144535	DIS3L2	0.1859	440	7	lasso	0.05782	3.54e-11
2	233470767	233547491	ENSG00000115468	EFHD1	0.1255	389	389	bslmm	0.07803	1.25e-14
2	233562009	233725285	ENSG00000204120	GIGYF2	0.024	449	5	lasso	0.01555	0.000488
2	233743396	233877982	ENSG00000066248	NGEF	0.0812	439	439	bslmm	0.05492	1.1e-10
2	236402733	237040444	ENSG00000157985	AGAP1	0.0751	633	633	bslmm	0.02416	1.61e-05
2	238536219	238722325	ENSG00000124831	LRRFIP1	0.1044	527	527	bslmm	0.0603	1.34e-11
2	238969530	239008054	ENSG00000132330	SCLY	0.4033	446	5	lasso	0.49102	6.62e-108
2	240831867	240964819	ENSG00000130414	NDUFA10	0.0458	573	3	lasso	0.01241	0.00158
2	241375088	241407493	ENSG00000063660	GPC1	0.0796	500	500	bslmm	0.03391	3.75e-07
2	241653181	241759725	ENSG00000130294	KIF1A	0.0382	501	5	lasso	0.01829	0.000158
2	242011584	242041747	ENSG00000122085	MTERFD2	0.1945	428	428	bslmm	0.20784	7.37e-23
2	242254515	242293442	ENSG00000168385	SEPT2	0.0493	334	16	enet	0.01941	0.000102
2	242295658	242434256	ENSG00000006607	FARP2	0.1136	321	321	blup	0.09783	4.72e-16
2	242576628	242613272	ENSG00000168397	ATG4B	0.2424	200	24	enet	0.13271	2.68e-24
2	242615157	242626406	ENSG00000168393	DTYMK	0.3806	172	31	enet	0.20268	1.54e-37
2	242673994	242708231	ENSG00000180902	D2HGDH	0.5106	148	148	bslmm	0.44213	1.53e-93
3	238279	451090	ENSG00000134121	CHL1	0.2365	361	27	enet	0.18485	4.61e-34
3	2140497	3099645	ENSG00000144619	CNTN4	0.1297	1293	62	enet	0.05945	1.88e-11
3	3168600	3192563	ENSG00000072756	TRNT1	0.1953	737	737	bslmm	0.1884	9.49e-35
3	4535032	4889524	ENSG00000150995	ITPR1	0.0735	714	714	bslmm	0.04757	1.9e-09
3	8543393	8609805	ENSG00000071282	LMCD1	0.0663	662	20	enet	0.04682	3.03e-09
3	9022275	9404737	ENSG00000196220	SRGAP3	0.1125	764	764	bslmm	0.08946	1.31e-16
3	9404526	9428475	ENSG00000134077	THUMPD3	0.1228	509	14	enet	0.10582	4.16e-19
3	10365707	10749716	ENSG00000157087	ATP2B2	0.0541	744	2	lasso	0.0106	0.00324
3	10857885	10982419	ENSG00000132164	SLC6A11	0.0635	575	20	enet	0.05206	3.34e-10
3	11313995	11599139	ENSG00000197548	ATG7	0.1233	567	5	lasso	0.16291	6.96e-30
3	11831916	11888393	ENSG00000144559	TAMM41	0.5183	412	12	lasso	0.51098	4.45e-113
3	12045876	12232900	ENSG00000157152	SYN2	0.0982	506	15	enet	0.05357	6.15e-07
3	12598513	12625212	ENSG00000075975	MKRN2	0.2185	414	7	lasso	0.13056	6.59e-24
3	12625100	12705725	ENSG00000132155	RAF1	0.0491	461	461	bslmm	0.02035	8.87e-05
3	12837971	12913415	ENSG00000144712	CAND2	0.5994	489	489	bslmm	0.54337	1.57e-123
3	12938719	13114617	ENSG00000144711	IQSEC1	0.2901	506	32	enet	0.23212	1.89e-43
3	13357737	13461809	ENSG00000132182	NUP210	0.1241	537	21	enet	0.13112	5.21e-24
3	14153580	14166370	ENSG00000163528	CHCHD4	0.0536	528	16	enet	0.00938	0.00528
3	14166440	14185179	ENSG00000170876	TMEM43	0.2992	529	529	bslmm	0.18203	3.27e-33
3	15247659	15294425	ENSG00000131375	CAPN7	0.0666	390	390	blup	0.02404	1.69e-05
3	15602211	15643338	ENSG00000131373	HACL1	0.5818	354	59	enet	0.3423	1.49e-64
3	16306706	16391806	ENSG00000154814	OXNAD1	0.2139	542	19	enet	0.25791	1.6e-41
3	16355081	16555533	ENSG00000131378	RFTN1	0.1227	592	592	bslmm	0.09817	3.95e-18
3	17198654	18486309	ENSG00000131374	TBC1D5	0.0659	681	4	lasso	0.05212	3.26e-10
3	19988571	20026667	ENSG00000144566	RAB5A	0.199	359	359	bslmm	0.10882	5.22e-20
3	23244511	23633284	ENSG00000182247	UBE2E2	0.0306	489	489	blup	0.01093	0.00357
3	23933151	23988082	ENSG00000197885	NKIRAS1	0.0773	466	6	lasso	0.05322	2.13e-10
3	28283075	28366633	ENSG00000187118	CMC1	0.0334	428	428	bslmm	0.02092	6.14e-05
3	31574130	31679112	ENSG00000163527	STT3B	0.0384	439	439	bslmm	0.00652	0.0175
3	32147181	32210205	ENSG00000152642	GPD1L	0.3277	457	457	bslmm	0.28732	3.69e-55
3	33038100	33138722	ENSG00000170266	GLB1	0.1775	343	343	bslmm	0.13944	1.58e-25
3	33131913	33138293	ENSG00000188167	TMPPE	0.0288	320	1	lasso	0.01787	0.000232
3	33191537	33260707	ENSG00000173705	SUSD5	0.439	336	22	enet	0.28319	5.3e-52
3	33537737	33759848	ENSG00000163539	CLASP2	0.0888	418	11	enet	0.0932	2.93e-17
3	33839844	33911194	ENSG00000170248	PDCD6IP	0.1596	328	4	lasso	0.08239	2.21e-15
3	38048987	38071253	ENSG00000187091	PLCD1	0.2303	339	37	enet	0.14528	1.34e-26
3	38144620	38178733	ENSG00000060971	ACAA1	0.1926	354	354	bslmm	0.10499	2.48e-19
3	38206580	38296979	ENSG00000172939	OXSR1	0.1324	381	7	lasso	0.11273	1.06e-20
3	38388251	38462839	ENSG00000093217	XYLB	0.0559	393	2	lasso	0.06397	4.15e-07
3	38537618	38583652	ENSG00000157036	EXOG	0.1812	375	375	bslmm	0.1459	3.38e-26
3	39508689	39570970	ENSG00000168314	MOBP	0.0652	388	2	lasso	0.05479	1.41e-10
3	39850405	40301812	ENSG00000170011	MYRIP	0.0364	415	20	enet	0.00552	0.0262
3	40428647	40470110	ENSG00000168032	ENTPD3	0.1235	236	5	lasso	0.07268	1.04e-13
3	40498783	40503861	ENSG00000188846	RPL14	0.3616	211	52	enet	0.05457	1.26e-10
3	41236328	41301587	ENSG00000168036	CTNNB1	0.027	318	318	bslmm	0.01143	0.00233
3	42734155	42744319	ENSG00000010282	HHATL	0.261	414	414	bslmm	0.18289	5.07e-33
3	43120724	43147568	ENSG00000144647	POMGNT2	0.1124	316	9	lasso	0.11187	4.16e-20
3	43396351	43733086	ENSG00000160746	ANO10	0.082	398	58	enet	0.03052	1.39e-06
3	44283378	44373590	ENSG00000173769	TOPAZ1	0.1163	324	3	lasso	0.00615	0.215
3	45043040	45077563	ENSG00000163815	CLEC3B	0.03	368	4	lasso	0.00637	0.0184
3	45429998	45590913	ENSG00000011376	LARS2	0.4834	509	509	bslmm	0.50166	3.27e-111
3	45730548	45786916	ENSG00000211456	SACM1L	0.1391	432	30	enet	0.08822	2.16e-16
3	45864808	45957534	ENSG00000163818	LZTFL1	0.4699	431	431	blup	0.23999	4.55e-45
3	45959396	46037316	ENSG00000163820	FYCO1	0.0704	425	425	blup	0.03992	6.07e-07
3	47603729	47622282	ENSG00000114646	CSPG5	0.0174	124	124	bslmm	0.00658	0.0165
3	47892182	48130769	ENSG00000047849	MAP4	0.0501	182	14	enet	0.06679	1.06e-12
3	48481667	48485616	ENSG00000232112	TMA7	0.047	207	3	lasso	0.03441	3.51e-07
3	48506445	48509044	ENSG00000213689	TREX1	0.1692	205	4	lasso	0.19378	6.2e-32
3	48701364	48723797	ENSG00000213672	NCKIPSD	0.0362	216	216	bslmm	0.02095	5.61e-05
3	48782030	48885279	ENSG00000114302	PRKAR2A	0.0814	255	4	lasso	0.1019	8.73e-19
3	49044495	49053386	ENSG00000178252	WDR6	0.048	223	4	lasso	0.06309	7.89e-11
3	49145479	49158371	ENSG00000172046	USP19	0.0156	245	3	lasso	0.00758	0.011
3	49394609	49396033	ENSG00000233276	GPX1	0.6313	264	8	lasso	0.49219	2.9e-108
3	49396578	49450431	ENSG00000067560	RHOA	0.0153	283	283	blup	0.01518	0.000531
3	49591922	49708978	ENSG00000164061	BSN	0.035	330	330	blup	0.01682	0.000279
3	49726932	49758962	ENSG00000164068	RNF123	0.0767	313	8	enet	0.02528	1.05e-05
3	49754277	49761384	ENSG00000173540	GMPPB	0.2903	303	5	lasso	0.3706	1.21e-74
3	49946302	49967606	ENSG00000164077	MON1A	0.0247	298	53	enet	0.01816	0.000319
3	50242679	50258411	ENSG00000188338	SLC38A3	0.0252	269	15	enet	0.01817	0.000315
3	50333833	50336852	ENSG00000243477	NAT6	0.1295	249	2	lasso	0.07769	1.84e-13
3	50400233	50541675	ENSG00000007402	CACNA2D2	0.0827	272	16	enet	0.06932	3.91e-13
3	50595462	50608458	ENSG00000088543	C3orf18	0.1075	233	17	enet	0.18038	1.36e-17
3	51422478	51426828	ENSG00000145050	MANF	0.3061	184	69	enet	0.22322	2.61e-41
3	51696709	51738339	ENSG00000164081	TEX264	0.1731	178	178	bslmm	0.07296	1.37e-13
3	52002526	52017425	ENSG00000114779	ABHD14B	0.356	183	183	bslmm	0.06995	3.05e-13
3	52262626	52273276	ENSG00000247596	TWF2	0.133	254	15	enet	0.05042	6.3e-10
3	52489134	52527087	ENSG00000010322	NISCH	0.0367	320	320	bslmm	0.02281	2.72e-05
3	52558386	52569070	ENSG00000168268	NT5DC2	0.1046	324	13	lasso	0.06474	2.08e-10
3	52715172	52728508	ENSG00000163938	GNL3	0.0308	339	339	blup	0.00876	0.015
3	52744800	52804965	ENSG00000114904	NEK4	0.1205	370	370	blup	0.21414	1.14e-20
3	52828784	52843025	ENSG00000162267	ITIH3	0.0266	357	24	enet	0.01871	0.000305
3	53122499	53164478	ENSG00000163933	RFT1	0.1769	362	3	lasso	0.18736	1.19e-24
3	53190025	53226733	ENSG00000163932	PRKCD	0.6906	367	367	bslmm	0.33834	8.27e-67
3	53258723	53290068	ENSG00000163931	TKT	0.2505	389	389	bslmm	0.23188	2.11e-43
3	53846362	53880417	ENSG00000016391	CHDH	0.0346	447	447	blup	0.0036	0.0581
3	54156574	55108584	ENSG00000157445	CACNA2D3	0.1395	1018	1018	bslmm	0.08455	9.35e-16
3	55542336	56502391	ENSG00000187672	ERC2	0.1133	840	31	enet	0.0724	1.16e-13
3	57261765	57307496	ENSG00000157500	APPL1	0.0627	389	3	lasso	0.03969	4.03e-08
3	57542003	57552571	ENSG00000174840	PDE12	0.0948	350	350	blup	0.03958	4.2e-08
3	57557090	57583947	ENSG00000168374	ARF4	0.0897	352	352	blup	0.04599	3.52e-09
3	57741177	57914895	ENSG00000163681	SLMAP	0.0234	434	434	blup	0.01417	0.000788
3	57994127	58157982	ENSG00000136068	FLNB	0.1172	476	476	bslmm	0.08146	3.21e-15
3	58223233	58281420	ENSG00000163686	ABHD6	0.2423	415	415	bslmm	0.16325	6.01e-30
3	58318607	58411748	ENSG00000168297	PXK	0.0988	400	400	bslmm	0.07728	1.69e-14
3	58413357	58419584	ENSG00000168291	PDHB	0.0765	365	24	enet	0.09167	5.41e-17
3	58490863	58523046	ENSG00000168306	ACOX2	0.0718	348	5	lasso	0.07492	2.17e-12
3	59735036	61237133	ENSG00000189283	FHIT	0.0977	1579	1579	bslmm	0.03222	9.11e-07
3	62384022	62861054	ENSG00000163618	CADPS	0.1468	748	13	lasso	0.0796	6.73e-15
3	63213991	63602597	ENSG00000163630	SYNPR	0.1845	642	642	bslmm	0.15248	6.21e-28
3	65339200	66024509	ENSG00000151276	MAGI1	0.0722	756	756	blup	0.02416	1.61e-05
3	66429221	66551687	ENSG00000144749	LRIG1	0.0786	382	382	bslmm	0.04488	6.38e-09
3	67410884	67705038	ENSG00000172340	SUCLG2	0.2174	436	37	enet	0.18939	6.12e-35
3	69024365	69063112	ENSG00000163378	EOGT	0.0929	421	8	enet	0.04647	7.59e-08
3	69134095	69155217	ENSG00000144746	ARL6IP5	0.0504	396	6	enet	0.05994	1.55e-11
3	71724567	71803924	ENSG00000163412	EIF4E3	0.0877	533	10	enet	0.03741	2.44e-06
3	74311719	74570291	ENSG00000113805	CNTN3	0.115	459	459	blup	0.07998	5.78e-15
3	78646390	79816965	ENSG00000169855	ROBO1	0.0598	579	5	lasso	0.04974	9.11e-10
3	81538850	81811312	ENSG00000114480	GBE1	0.0371	326	326	bslmm	0.02444	1.45e-05
3	87276421	87304698	ENSG00000083937	CHMP2B	0.0201	309	5	enet	0.01062	0.00321
3	97483365	97519953	ENSG00000113966	ARL6	0.1296	296	296	bslmm	0.0736	7.23e-14
3	97595819	97663810	ENSG00000080200	CRYBG3	0.0503	345	13	enet	0.04259	4.21e-05
3	97660662	97691301	ENSG00000170854	MINA	0.1141	349	10	lasso	0.09161	8.8e-08
3	98239976	98312567	ENSG00000080819	CPOX	0.6254	400	43	enet	0.4372	3.64e-92
3	99548985	99833357	ENSG00000168386	FILIP1L	0.0338	401	14	lasso	0.03437	4.25e-05
3	99979844	100044095	ENSG00000036054	TBC1D23	0.0276	323	323	blup	0.01651	0.000315
3	100053545	100075710	ENSG00000114021	NIT2	0.7036	316	11	lasso	0.63145	6.52e-157
3	100082275	100120242	ENSG00000154174	TOMM70A	0.1838	346	346	bslmm	0.09735	5.51e-18
3	100428205	100467810	ENSG00000114354	TFG	0.1479	401	24	enet	0.17749	1.2e-32
3	105085753	105295744	ENSG00000170017	ALCAM	0.181	472	472	blup	0.12956	1e-23
3	111697857	111712210	ENSG00000144827	ABHD10	0.3588	463	463	bslmm	0.27745	5.29e-53
3	111717511	111732734	ENSG00000144834	TAGLN3	0.3276	462	462	bslmm	0.25782	3.6e-30
3	112051194	112081659	ENSG00000091972	CD200	0.4753	432	7	lasso	0.53899	4.69e-122
3	112251356	112280893	ENSG00000144848	ATG3	0.0352	340	2	lasso	0.01347	0.00104
3	113251143	113348425	ENSG00000072858	SIDT1	0.3722	420	50	enet	0.18265	4.91e-31
3	113724680	113807269	ENSG00000151576	QTRTD1	0.0777	362	362	blup	0.03383	7.12e-05
3	115342171	115440337	ENSG00000172020	GAP43	0.1111	374	33	enet	0.06468	2.42e-12
3	115521235	117716095	ENSG00000185565	LSAMP	0.1563	1272	1272	bslmm	0.06825	5.95e-13
3	119187785	119213555	ENSG00000163389	POGLUT1	0.1842	446	22	enet	0.16065	2.39e-28
3	119217379	119243937	ENSG00000113845	TIMMDC1	0.0649	444	65	enet	0.02788	5.4e-06
3	119373360	119396301	ENSG00000138495	COX17	0.0645	469	469	bslmm	0.02142	0.000264
3	120626919	121143608	ENSG00000145087	STXBP5L	0.2121	435	47	enet	0.10054	1.51e-18
3	121350246	121379774	ENSG00000180353	HCLS1	0.0545	315	15	enet	0.06981	6.98e-13
3	121488610	121553926	ENSG00000173226	IQCB1	0.2021	399	4	lasso	0.19344	3.74e-19
3	121612936	121662949	ENSG00000163406	SLC15A2	0.2087	430	45	enet	0.31637	1.09e-61
3	122078438	122102078	ENSG00000160124	CCDC58	0.1891	443	27	enet	0.18781	1.24e-34
3	123209667	123304032	ENSG00000206527	PTPLB	0.0701	331	4	lasso	0.047	5.79e-09
3	123328896	123603178	ENSG00000065534	MYLK	0.065	387	387	blup	0.02465	1.34e-05
3	123798870	124445172	ENSG00000160145	KALRN	0.1445	688	688	bslmm	0.10691	1.14e-19
3	124449213	124464040	ENSG00000114491	UMPS	0.3106	558	558	bslmm	0.42799	9.01e-89
3	124480795	124620265	ENSG00000082781	ITGB5	0.0381	577	3	lasso	0.01841	0.000303
3	125165495	125239041	ENSG00000114520	SNX4	0.0525	347	5	lasso	0.02869	2.81e-06
3	125247702	125313934	ENSG00000144909	OSBPL11	0.0643	341	6	lasso	0.03121	2.27e-06
3	125725198	125820404	ENSG00000114544	SLC41A3	0.0442	431	6	lasso	0.04438	1.07e-08
3	125822412	125916837	ENSG00000144908	ALDH1L1	0.145	426	31	enet	0.05028	6.66e-10
3	126423063	126679249	ENSG00000159685	CHCHD6	0.1205	531	531	bslmm	0.13475	1.14e-24
3	126707437	126756235	ENSG00000114554	PLXNA1	0.1735	402	402	blup	0.11767	1.39e-21
3	127407909	127542051	ENSG00000074416	MGLL	0.0765	407	22	enet	0.04444	6.4e-09
3	127783621	127872757	ENSG00000175792	RUVBL1	0.091	397	2	lasso	0.07886	9.03e-15
3	127872297	128127485	ENSG00000132394	EEFSEC	0.1052	450	450	bslmm	0.17155	3.46e-31
3	128338817	128399918	ENSG00000163902	RPN1	0.0607	297	20	enet	0.02892	2.57e-06
3	128444965	128533639	ENSG00000075785	RAB7A	0.0512	294	9	enet	0.0455	4.26e-09
3	128598439	128634910	ENSG00000177646	ACAD9	0.1392	283	283	bslmm	0.07658	2.23e-14
3	129033615	129035120	ENSG00000184897	H1FX	0.0469	220	2	lasso	0.02849	3.04e-06
3	129158968	129239198	ENSG00000163913	IFT122	0.0378	254	254	bslmm	0.01599	0.000557
3	129274018	129325661	ENSG00000004399	PLXND1	0.2191	228	228	bslmm	0.14888	2.89e-27
3	131100515	131107674	ENSG00000198585	NUDT16	0.2752	329	54	enet	0.0933	4.18e-17
3	131252399	132004254	ENSG00000196353	CPNE4	0.2057	660	660	bslmm	0.18	3.96e-33
3	132136370	132257876	ENSG00000138246	DNAJC13	0.1287	479	8	lasso	0.11161	1.67e-20
3	132276982	132379567	ENSG00000240303	ACAD11	0.0425	436	45	enet	0.02874	5.3e-06
3	133464800	133497850	ENSG00000091513	TF	0.0288	454	3	lasso	0.00876	0.00678
3	133502877	133544616	ENSG00000144867	SRPRB	0.0853	465	2	lasso	0.06563	1.67e-12
3	134316643	134979309	ENSG00000154928	EPHB1	0.0377	701	701	blup	0.00883	0.00732
3	136581050	136668665	ENSG00000158092	NCK1	0.0566	335	4	lasso	0.04599	3.52e-09
3	137879854	137893791	ENSG00000138231	DBR1	0.0537	309	5	lasso	0.05189	1.06e-07
3	138066539	138124375	ENSG00000158186	MRAS	0.0738	285	8	lasso	0.07013	3.68e-13
3	138327448	138352218	ENSG00000158234	FAIM	0.0804	250	6	lasso	0.15155	4.03e-17
3	139236276	139258671	ENSG00000114115	RBP1	0.2837	449	449	bslmm	0.17213	1.26e-31
3	139279022	139396859	ENSG00000163864	NMNAT3	0.4056	507	507	bslmm	0.27411	2.81e-52
3	139654027	140296239	ENSG00000158258	CLSTN2	0.0507	738	738	bslmm	0.01948	0.000133
3	141205889	141334184	ENSG00000155903	RASA2	0.1828	401	5	lasso	0.17936	5.24e-33
3	141594966	141645356	ENSG00000069849	ATP1B3	0.3444	340	340	bslmm	0.3435	4.9e-68
3	142315229	142432506	ENSG00000120756	PLS1	0.0779	391	9	lasso	0.07251	1.83e-13
3	145910126	145968966	ENSG00000114698	PLSCR4	0.375	436	3	lasso	0.37405	1.67e-75
3	146232967	146262651	ENSG00000188313	PLSCR1	0.3362	383	383	bslmm	0.2428	1.54e-27
3	148709128	148745419	ENSG00000163754	GYG1	0.1715	497	497	bslmm	0.08363	1.35e-15
3	150264465	150302029	ENSG00000144895	EIF2A	0.1433	400	400	bslmm	0.13664	5.16e-25
3	152552736	152555841	ENSG00000169860	P2RY1	0.0697	322	322	bslmm	0.02083	0.00232
3	152880029	152886265	ENSG00000181467	RAP2B	0.0782	337	337	blup	0.04308	1.3e-08
3	153838792	153975616	ENSG00000114790	ARHGEF26	0.0643	395	395	bslmm	0.01606	0.000781
3	153990335	154042286	ENSG00000174953	DHX36	0.0778	329	12	enet	0.05981	1.63e-11
3	155480401	155524140	ENSG00000174928	C3orf33	0.4194	319	17	enet	0.4919	1.41e-102
3	155538813	155572218	ENSG00000169359	SLC33A1	0.1184	314	20	enet	0.17986	1.38e-30
3	158288952	158325041	ENSG00000178053	MLF1	0.1673	381	15	lasso	0.17218	7.4e-24
3	158362067	158410364	ENSG00000168827	GFM1	0.3921	388	59	enet	0.20065	3.86e-37
3	158363611	158390482	ENSG00000079257	LXN	0.2175	380	16	lasso	0.27681	1.13e-50
3	171318195	171528740	ENSG00000075651	PLD1	0.0655	492	12	enet	0.09715	1.27e-16
3	172348039	172429008	ENSG00000144959	NCEH1	0.1815	458	458	bslmm	0.14428	2.04e-26
3	179065480	179112719	ENSG00000171109	MFN1	0.0646	334	21	enet	0.03891	1.99e-06
3	179116990	179169378	ENSG00000114450	GNB4	0.0648	343	13	enet	0.03781	8.31e-08
3	179512746	179754841	ENSG00000114757	PEX5L	0.1228	342	14	enet	0.08047	4.75e-15
3	182655862	182703741	ENSG00000043093	DCUN1D1	0.0229	364	3	lasso	0.02729	4.82e-06
3	182733006	182833863	ENSG00000078070	MCCC1	0.2974	394	9	lasso	0.35263	3.13e-70
3	183547173	183602721	ENSG00000175193	PARL	0.1372	454	30	enet	0.12793	6.85e-23
3	183903811	183911800	ENSG00000161204	ABCF3	0.0884	452	6	lasso	0.08423	1.06e-15
3	183948217	183960117	ENSG00000145198	VWA5B2	0.0581	469	3	lasso	0.05629	1.52e-08
3	184279572	184300197	ENSG00000182580	EPHB3	0.0734	401	33	enet	0.02136	4.78e-05
3	185823457	186080026	ENSG00000058866	DGKG	0.157	524	524	bslmm	0.07835	1.1e-14
3	186330712	186339107	ENSG00000145192	AHSG	0.0892	496	5	lasso	0.07696	3.52e-14
3	186435065	186461743	ENSG00000113889	KNG1	0.0397	512	512	blup	0.01197	0.00188
3	187871072	188608460	ENSG00000145012	LPP	0.0556	732	732	blup	0.02515	1.1e-05
3	191046866	191116459	ENSG00000152492	CCDC50	0.096	401	401	bslmm	0.1038	5.04e-19
3	193310933	193415612	ENSG00000198836	OPA1	0.1214	489	29	enet	0.1105	2.63e-20
3	194995465	195163807	ENSG00000114331	ACAP2	0.0691	383	383	bslmm	0.06773	7.32e-13
3	195754054	195809060	ENSG00000072274	TFRC	0.0352	283	283	bslmm	0.01465	0.000655
3	195941093	196014828	ENSG00000161217	PCYT1A	0.1337	370	370	bslmm	0.11091	2.22e-20
3	196466728	196559518	ENSG00000180370	PAK2	0.0609	423	4	lasso	0.03642	1.42e-07
3	196715492	196756687	ENSG00000163975	MFI2	0.1846	450	9	lasso	0.12722	4.6e-23
3	196769431	197026171	ENSG00000075711	DLG1	0.2944	498	55	enet	0.23476	5.42e-44
3	197236654	197300194	ENSG00000161267	BDH1	0.6887	354	354	bslmm	0.24923	5.46e-47
4	778745	819986	ENSG00000168993	CPLX1	0.1484	348	17	lasso	0.09728	5.66e-18
4	843064	926161	ENSG00000178950	GAK	0.1478	368	27	enet	0.1241	9.72e-23
4	952675	980683	ENSG00000145214	DGKQ	0.3819	346	346	bslmm	0.26804	5.7e-51
4	980785	998316	ENSG00000127415	IDUA	0.3782	338	22	enet	0.28145	4.07e-29
4	1205236	1243741	ENSG00000159692	CTBP1	0.0242	359	359	bslmm	0.00913	0.00584
4	2845584	2931803	ENSG00000087274	ADD1	0.2326	340	5	lasso	0.33254	1.94e-65
4	3076408	3245676	ENSG00000197386	HTT	0.0997	384	3	lasso	0.07529	3.71e-14
4	3294755	3441640	ENSG00000159788	RGS12	0.0947	348	4	lasso	0.04023	3.27e-08
4	3508103	3534286	ENSG00000163956	LRPAP1	0.2734	270	270	bslmm	0.29316	1.89e-56
4	6027926	6202318	ENSG00000152969	JAKMIP1	0.1284	715	34	enet	0.05413	1.49e-10
4	6271576	6304992	ENSG00000109501	WFS1	0.1235	595	21	enet	0.09399	2.13e-17
4	6576902	6625089	ENSG00000013288	MAN2B2	0.2333	475	5	lasso	0.19436	2.97e-34
4	7060633	7069924	ENSG00000109519	GRPEL1	0.0393	576	3	lasso	0.00106	0.185
4	7194265	7744554	ENSG00000184985	SORCS2	0.1414	928	928	bslmm	0.06376	3.47e-12
4	8368009	8442450	ENSG00000087008	ACOX3	0.3682	451	43	enet	0.35753	2.02e-71
4	10075963	10118573	ENSG00000071127	WDR1	0.0377	490	490	blup	0.00913	0.00584
4	15704573	15739936	ENSG00000109743	BST1	0.2651	456	456	bslmm	0.05294	0.0062
4	15779898	15854853	ENSG00000004468	CD38	0.4871	488	488	bslmm	0.35617	8.68e-69
4	16162128	16229033	ENSG00000169762	TAPT1	0.0609	534	534	bslmm	0.06016	1.42e-11
4	17461884	17513857	ENSG00000151552	QDPR	0.2712	407	33	enet	0.19852	1.01e-36
4	17578815	17609595	ENSG00000002549	LAP3	0.0301	380	380	blup	0.01637	0.000333
4	24791534	24802464	ENSG00000109610	SOD3	0.2754	417	5	lasso	0.21661	6.16e-40
4	35949843	36246131	ENSG00000047365	ARAP2	0.0369	498	498	blup	0.01534	0.000498
4	37245842	37451087	ENSG00000174145	KIAA1239	0.0347	618	618	bslmm	0.00908	0.00597
4	37592422	37687998	ENSG00000181826	RELL1	0.1292	615	2	lasso	0.13972	1.07e-23
4	37828255	37864558	ENSG00000169299	PGM2	0.3606	600	600	bslmm	0.50828	2.64e-113
4	37892708	38140796	ENSG00000065882	TBC1D1	0.28	701	38	enet	0.2334	1.03e-43
4	38869298	38947360	ENSG00000197712	FAM114A1	0.0301	445	2	lasso	0.02197	7.91e-05
4	39460620	39479273	ENSG00000121897	LIAS	0.1935	340	340	bslmm	0.16194	3.47e-27
4	39500375	39529931	ENSG00000109814	UGDH	0.0328	328	328	bslmm	0.01429	0.0016
4	41258430	41270472	ENSG00000154277	UCHL1	0.0713	418	418	bslmm	0.03507	2.39e-07
4	41361624	41702061	ENSG00000064042	LIMCH1	0.0596	506	506	bslmm	0.01363	0.000978
4	41937137	41962589	ENSG00000109133	TMEM33	0.0508	371	7	lasso	0.08335	1.51e-15
4	41992489	42092474	ENSG00000014824	SLC30A9	0.0754	397	397	bslmm	0.0682	6.07e-13
4	42410390	42659122	ENSG00000124406	ATP8A1	0.2477	502	32	enet	0.14727	5.74e-27
4	44175926	44450824	ENSG00000183783	KCTD8	0.1133	369	369	bslmm	0.04449	6.3e-09
4	44680444	44702943	ENSG00000151806	GUF1	0.2043	341	9	lasso	0.30621	2.26e-59
4	46995740	47428461	ENSG00000163288	GABRB1	0.0735	463	463	bslmm	0.05246	3.56e-10
4	47849257	47916653	ENSG00000170448	NFXL1	0.1195	421	421	bslmm	0.10626	1.62e-18
4	48499378	48782339	ENSG00000075539	FRYL	0.0608	322	322	bslmm	0.01871	0.000134
4	48887036	48908954	ENSG00000145247	OCIAD2	0.0473	155	1	lasso	0.03083	1.23e-06
4	53739149	54232242	ENSG00000184178	SCFD2	0.04	491	3	lasso	0.02254	3.25e-05
4	57036361	57194791	ENSG00000109265	KIAA1211	0.0492	427	427	blup	0.02239	4.12e-05
4	57259528	57301781	ENSG00000128059	PPAT	0.2312	391	9	lasso	0.23607	2.93e-44
4	57301907	57327534	ENSG00000128050	PAICS	0.051	389	3	lasso	0.03594	1.72e-07
4	57896939	57976551	ENSG00000163453	IGFBP7	0.1305	512	8	lasso	0.12106	1.26e-21
4	71858255	71896631	ENSG00000156136	DCK	0.1306	171	171	bslmm	0.08147	5.84e-15
4	72053003	72437804	ENSG00000080493	SLC4A4	0.0425	294	15	enet	0.02981	1.83e-06
4	72607410	72669758	ENSG00000145321	GC	0.0548	272	8	enet	0.06478	2.33e-12
4	76404247	76439974	ENSG00000163743	RCHY1	0.0975	408	2	lasso	0.10184	8.31e-18
4	76649777	76735382	ENSG00000138768	USO1	0.0234	489	11	enet	0.01418	0.000786
4	76831809	76862204	ENSG00000138744	NAAA	0.2688	427	42	enet	0.22968	8.29e-31
4	76932337	77033955	ENSG00000156219	ART3	0.2271	500	500	blup	0.21452	3.33e-39
4	77079890	77135046	ENSG00000138760	SCARB2	0.0386	471	471	blup	0.0152	0.000526
4	77172886	77232752	ENSG00000118804	FAM47E-STBD1	0.0948	487	487	bslmm	0.04911	1.9e-09
4	78783674	78873944	ENSG00000169288	MRPL1	0.5284	439	439	bslmm	0.38626	1.37e-78
4	79472673	79531597	ENSG00000138772	ANXA3	0.1242	415	24	enet	0.07741	2.22e-14
4	82009837	82136218	ENSG00000138669	PRKG2	0.0401	320	320	bslmm	0.01897	0.000144
4	83351715	83382244	ENSG00000145293	ENOPH1	0.0923	397	397	bslmm	0.0418	1.78e-08
4	83404323	83483510	ENSG00000249242	TMEM150C	0.101	408	18	enet	0.07125	8.06e-09
4	85504132	85572491	ENSG00000163624	CDS1	0.0252	268	268	bslmm	0.01657	0.000327
4	86936276	87515284	ENSG00000109339	MAPK10	0.0498	508	3	lasso	0.04783	1.72e-09
4	87515468	87736324	ENSG00000163629	PTPN13	0.0372	346	346	bslmm	0.02441	0.000103
4	88257762	88312538	ENSG00000198189	HSD17B11	0.3864	418	418	bslmm	0.24576	2.9e-46
4	88394487	88452213	ENSG00000152583	SPARCL1	0.1331	455	19	enet	0.10037	1.62e-18
4	89011416	89152474	ENSG00000118777	ABCG2	0.2453	429	429	bslmm	0.16736	1.35e-28
4	89178772	89205921	ENSG00000163644	PPM1K	0.0645	383	4	lasso	0.03116	1.08e-06
4	89617066	89619386	ENSG00000177432	NAP1L5	0.0422	332	332	bslmm	0.01373	0.000939
4	90157537	90229161	ENSG00000185477	GPRIN3	0.2713	381	25	enet	0.21922	1.28e-40
4	90645250	90759466	ENSG00000145335	SNCA	0.0565	339	339	bslmm	0.01431	0.000747
4	95373037	95589377	ENSG00000163110	PDLIM5	0.277	402	402	bslmm	0.24876	6.85e-47
4	99182535	99365012	ENSG00000138698	RAP1GDS1	0.0223	352	11	enet	0.01928	0.000107
4	99391518	99579780	ENSG00000168785	TSPAN5	0.0345	433	433	blup	0.00588	0.0322
4	99992132	100009952	ENSG00000197894	ADH5	0.316	437	437	bslmm	0.16595	1.86e-30
4	100226121	100242558	ENSG00000196616	ADH1B	0.0646	407	407	bslmm	0.0232	2.35e-05
4	100869243	100871545	ENSG00000164032	H2AFZ	0.0506	349	349	bslmm	0.01971	0.00207
4	103552660	103682151	ENSG00000109323	MANBA	0.1307	354	354	blup	0.07124	0.00135
4	103790135	103810399	ENSG00000145354	CISD2	0.1696	291	291	bslmm	0.22013	5.11e-41
4	103941025	104006986	ENSG00000164038	SLC9B2	0.0849	315	315	bslmm	0.01994	0.000375
4	104000592	104021040	ENSG00000164039	BDH2	0.4782	294	294	bslmm	0.17001	3.18e-31
4	106290234	106395238	ENSG00000138777	PPA2	0.5548	366	57	enet	0.2534	7.3e-48
4	108910870	108956331	ENSG00000138796	HADH	0.1541	343	343	bslmm	0.15731	7.83e-29
4	109663196	109684210	ENSG00000164089	ETNPPL	0.1379	396	5	lasso	0.07672	6.82e-14
4	110736666	110745893	ENSG00000109534	GAR1	0.0286	357	357	blup	0.01422	0.000824
4	114372188	114683083	ENSG00000145349	CAMK2D	0.1213	551	551	blup	0.06477	2.34e-12
4	119809996	119982402	ENSG00000172403	SYNPO2	0.1769	405	27	enet	0.08394	1.19e-15
4	122589110	122618268	ENSG00000164111	ANXA5	0.5493	395	15	enet	0.57632	1.29e-136
4	123073488	123283913	ENSG00000138688	KIAA1109	0.0633	326	4	lasso	0.05447	1.31e-10
4	123809852	123844123	ENSG00000170917	NUDT6	0.3541	285	285	bslmm	0.51597	7.94e-97
4	123844229	124240605	ENSG00000145375	SPATA5	0.0436	422	4	lasso	0.01885	0.000282
4	128702976	128761888	ENSG00000164070	HSPA4L	0.069	202	8	lasso	0.08247	2.14e-15
4	134070470	134129356	ENSG00000138650	PCDH10	0.0544	279	279	bslmm	0.01287	0.00132
4	139085251	139163503	ENSG00000151012	SLC7A11	0.2797	456	5	lasso	0.15437	1.5e-27
4	140187317	140201492	ENSG00000137463	MGARP	0.1309	364	16	enet	0.12144	6.2e-19
4	140586922	140661899	ENSG00000085871	MGST2	0.0735	417	417	bslmm	0.0594	1.21e-10
4	141309609	141349122	ENSG00000153132	CLGN	0.1992	368	2	lasso	0.22082	6.66e-40
4	142944313	143768585	ENSG00000109452	INPP4B	0.0723	538	538	bslmm	0.03756	1.36e-07
4	146539415	146581187	ENSG00000151611	MMAA	0.4262	293	293	bslmm	0.451	4.73e-96
4	147096837	147121152	ENSG00000164167	LSM6	0.0871	305	3	lasso	0.12122	3.19e-22
4	150999426	151178609	ENSG00000170390	DCLK2	0.0493	326	326	blup	0.04053	2.9e-08
4	151185594	151936879	ENSG00000198589	LRBA	0.045	413	9	lasso	0.03191	8.25e-07
4	154073494	154260472	ENSG00000109654	TRIM2	0.1839	453	24	enet	0.12198	2.34e-22
4	156587863	156653501	ENSG00000164116	GUCY1A3	0.1081	418	36	enet	0.06469	2.41e-12
4	159593277	159630775	ENSG00000171503	ETFDH	0.3109	249	249	bslmm	0.14919	2.54e-27
4	159630286	159644548	ENSG00000171497	PPID	0.6981	242	77	enet	0.46933	2.27e-101
4	160025330	160281321	ENSG00000109756	RAPGEF2	0.0808	313	313	bslmm	0.05402	1.56e-10
4	164415594	164441691	ENSG00000198498	TMA16	0.2893	337	4	lasso	0.34812	1.66e-37
4	166248775	166264312	ENSG00000052802	MSMO1	0.0716	376	5	lasso	0.06519	1.92e-11
4	166282346	166419472	ENSG00000109472	CPE	0.0521	399	9	enet	0.04346	9.37e-09
4	169784921	169931426	ENSG00000145439	CBR4	0.0927	518	5	lasso	0.06904	4.36e-13
4	170314426	170533780	ENSG00000137601	NEK1	0.0403	387	5	enet	0.04384	1.83e-07
4	170533784	170644824	ENSG00000109572	CLCN3	0.0442	346	6	lasso	0.04534	4.52e-09
4	170981373	171012850	ENSG00000109576	AADAT	0.0384	304	304	bslmm	0.01531	0.00163
4	174252846	174256276	ENSG00000164104	HMGB2	0.0473	262	2	lasso	0.0132	0.00121
4	174305852	174327531	ENSG00000164106	SCRG1	0.1651	274	274	bslmm	0.21276	3.58e-39
4	176986985	177103978	ENSG00000150627	WDR17	0.1414	490	490	bslmm	0.14784	4.51e-27
4	178351924	178363657	ENSG00000038002	AGA	0.2634	397	6	lasso	0.1411	0.000183
4	185009859	185142383	ENSG00000164303	ENPP6	0.2829	523	38	enet	0.26677	1.06e-50
4	185676749	185747972	ENSG00000151726	ACSL1	0.143	495	6	lasso	0.11144	2.72e-20
4	186125391	186291339	ENSG00000109762	SNX25	0.0686	578	2	lasso	0.05505	4.98e-10
4	186422851	186456766	ENSG00000154553	PDLIM3	0.0433	507	2	lasso	0.02454	1.43e-05
4	186506598	186877806	ENSG00000154556	SORBS2	0.1332	679	679	bslmm	0.04526	4.68e-09
5	196986	218330	ENSG00000164366	CCDC127	0.3931	252	4	lasso	0.4198	2.15e-87
5	218356	256815	ENSG00000073578	SDHA	0.1786	252	24	enet	0.23337	1.05e-43
5	1456595	1524092	ENSG00000153395	LPCAT1	0.1171	506	506	bslmm	0.06434	3.5e-12
5	6599352	6633404	ENSG00000037474	NSUN2	0.1225	556	11	enet	0.16345	9.46e-30
5	7396321	7830194	ENSG00000078295	ADCY2	0.0755	720	17	enet	0.04651	3.28e-06
5	7851299	7906138	ENSG00000124275	MTRR	0.2387	550	550	bslmm	0.25971	3.93e-36
5	7859272	7869150	ENSG00000124279	FASTKD3	0.4243	532	532	blup	0.14724	0.000562
5	10275987	10308138	ENSG00000164237	CMBL	0.1117	550	550	bslmm	0.08343	1.46e-15
5	10679342	10761384	ENSG00000112977	DAP	0.0828	585	19	enet	0.04615	3.31e-09
5	10971952	11904155	ENSG00000169862	CTNND2	0.0828	847	8	lasso	0.04496	6.32e-09
5	14143811	14532235	ENSG00000038382	TRIO	0.066	677	21	enet	0.02523	1.07e-05
5	19473060	20575982	ENSG00000145526	CDH18	0.0453	625	5	lasso	0.02842	3.67e-06
5	26880709	27121257	ENSG00000113100	CDH9	0.0298	318	2	lasso	0.02877	2.73e-06
5	31193857	31329253	ENSG00000113361	CDH6	0.144	604	17	enet	0.09116	2.99e-16
5	31532373	31555165	ENSG00000082213	C5orf22	0.0677	566	566	bslmm	0.00644	0.0242
5	33440802	33469644	ENSG00000113407	TARS	0.1641	422	422	bslmm	0.09372	2.38e-17
5	33986283	34008220	ENSG00000242110	AMACR	0.4352	323	6	lasso	0.4383	2.12e-77
5	36098514	36152063	ENSG00000164187	LMBRD2	0.188	449	449	bslmm	0.09156	5.66e-17
5	36192694	36242381	ENSG00000152620	NADK2	0.2066	462	40	enet	0.17424	4.99e-32
5	40909354	40983041	ENSG00000112936	C7	0.0573	445	17	enet	0.04577	5.37e-09
5	41307056	41510730	ENSG00000182836	PLCXD3	0.156	475	475	bslmm	0.09973	2.1e-18
5	41904290	41921738	ENSG00000205765	C5orf51	0.0636	286	34	enet	0.05885	2.37e-11
5	43602794	43707507	ENSG00000112992	NNT	0.1013	187	10	lasso	0.05525	9.65e-11
5	49692026	49739082	ENSG00000170571	EMB	0.1356	168	7	lasso	0.16713	3.09e-28
5	52083730	52255040	ENSG00000213949	ITGA1	0.088	571	51	enet	0.04103	2.85e-08
5	52083774	52099880	ENSG00000152684	PELO	0.0611	516	516	bslmm	0.04103	2.85e-08
5	52285156	52390609	ENSG00000164171	ITGA2	0.217	537	40	enet	0.15278	1.49e-27
5	52391509	52405893	ENSG00000164172	MOCS2	0.2363	491	491	bslmm	0.13116	5.12e-24
5	53179775	53606412	ENSG00000185305	ARL15	0.1084	631	35	enet	0.0508	6.57e-10
5	54552073	54603550	ENSG00000067248	DHX29	0.0405	354	354	blup	0.00525	0.0287
5	57878048	58155213	ENSG00000152932	RAB3C	0.2316	651	651	bslmm	0.15339	4.2e-28
5	60240956	60448853	ENSG00000164182	NDUFAF2	0.2784	333	333	bslmm	0.22768	1.52e-42
5	63256183	63258334	ENSG00000178394	HTR1A	0.0702	253	19	enet	0.02826	5.77e-06
5	64064757	64314590	ENSG00000153015	CWC27	0.0933	396	396	bslmm	0.10179	2.07e-18
5	64961755	65018862	ENSG00000197860	SGTB	0.2856	346	7	lasso	0.21602	3.44e-40
5	65018023	65167553	ENSG00000123213	NLN	0.0777	411	411	bslmm	0.08527	7.03e-16
5	70220768	70249769	ENSG00000172062	SMN1	0.0372	11	4	lasso	0.02183	6.97e-05
5	70883115	70954531	ENSG00000131844	MCCC2	0.0472	304	304	bslmm	0.02516	1.1e-05
5	71014990	71016875	ENSG00000164326	CARTPT	0.0471	337	337	bslmm	0.01681	0.000316
5	71403061	71505395	ENSG00000131711	MAP1B	0.0509	410	410	blup	0.01758	0.000207
5	71515236	71616473	ENSG00000113048	MRPS27	0.1981	391	6	lasso	0.19965	6.07e-37
5	72251808	72386349	ENSG00000157107	FCHO2	0.0288	401	401	bslmm	0.01199	0.00195
5	73935848	74018472	ENSG00000049860	HEXB	0.2146	527	11	lasso	0.18561	3.3e-34
5	74017029	74063196	ENSG00000164347	GFM2	0.4926	486	20	enet	0.60092	5.58e-146
5	75378997	75649764	ENSG00000122012	SV2C	0.1878	583	583	bslmm	0.16388	9.44e-30
5	76721795	76916436	ENSG00000164253	WDR41	0.1424	531	5	lasso	0.12964	9.69e-24
5	76986991	77164604	ENSG00000171530	TBCA	0.0909	457	457	bslmm	0.06412	3.01e-12
5	77296349	77590579	ENSG00000132842	AP3B1	0.0368	465	3	lasso	0.02735	4.72e-06
5	77656339	77776562	ENSG00000085365	SCAMP1	0.1147	426	426	bslmm	0.11975	5.86e-22
5	77781038	78065844	ENSG00000145685	LHFPL2	0.1003	456	456	blup	0.03693	7.23e-06
5	78073032	78281910	ENSG00000113273	ARSB	0.517	449	53	enet	0.47298	1.88e-102
5	78407602	78428108	ENSG00000145692	BHMT	0.301	370	4	lasso	0.33644	2.39e-56
5	78532012	78623038	ENSG00000152409	JMY	0.0497	426	426	blup	0.01574	0.000426
5	78668459	78810040	ENSG00000152413	HOMER1	0.1042	471	471	bslmm	0.07025	2.71e-13
5	79275584	79287082	ENSG00000177034	MTX3	0.1769	461	461	bslmm	0.13044	6.93e-24
5	79287134	79379110	ENSG00000113296	THBS4	0.1328	494	4	lasso	0.09303	3.7e-13
5	79950467	80172279	ENSG00000113318	MSH3	0.0547	549	5	lasso	0.04133	2.35e-07
5	80256491	80525975	ENSG00000113319	RASGRF2	0.1158	517	517	bslmm	0.07432	5.45e-14
5	82373317	82649606	ENSG00000152422	XRCC4	0.0735	461	461	bslmm	0.03005	2.46e-05
5	82767284	82878122	ENSG00000038427	VCAN	0.1086	353	353	bslmm	0.05382	1.68e-10
5	86563705	86687748	ENSG00000145715	RASA1	0.3065	233	233	bslmm	0.18463	5.09e-34
5	89754020	89770585	ENSG00000176055	MBLAC2	0.1206	314	5	lasso	0.0906	8.32e-17
5	92953775	93447404	ENSG00000113391	FAM172A	0.0399	333	333	blup	0.04417	8.77e-09
5	94039446	94620279	ENSG00000175471	MCTP1	0.1087	542	7	lasso	0.11028	2.88e-20
5	94799599	94890711	ENSG00000198677	TTC37	0.072	388	388	bslmm	0.05155	4.07e-10
5	95087023	95158709	ENSG00000173221	GLRX	0.2127	342	21	enet	0.15026	1.61e-27
5	95860971	96115299	ENSG00000153113	CAST	0.4288	491	45	enet	0.38525	2.48e-78
5	96096521	96143803	ENSG00000164307	ERAP1	0.5419	454	454	bslmm	0.61541	9.12e-152
5	96211643	96255420	ENSG00000164308	ERAP2	0.3347	459	27	enet	0.43112	3.22e-18
5	96271098	96373219	ENSG00000113441	LNPEP	0.0863	460	6	lasso	0.12364	1.17e-22
5	102089685	102366809	ENSG00000145730	PAM	0.0289	318	318	bslmm	0.01254	0.0015
5	102455853	102548500	ENSG00000145725	PPIP5K2	0.0301	304	3	lasso	0.05455	1.27e-10
5	102884556	102898494	ENSG00000112874	NUDT12	0.141	350	4	lasso	0.09213	6.04e-17
5	108083523	108532542	ENSG00000151422	FER	0.0619	471	471	bslmm	0.04864	3.89e-09
5	110559351	110830584	ENSG00000152495	CAMK4	0.0663	447	15	enet	0.03543	2.09e-07
5	112043195	112181936	ENSG00000134982	APC	0.0323	441	441	blup	0.01111	0.00265
5	112357796	112824527	ENSG00000171444	MCC	0.0522	610	610	blup	0.0321	8.33e-07
5	114460459	114516243	ENSG00000152503	TRIM36	0.0551	395	395	bslmm	0.03238	6.76e-07
5	114546527	114598569	ENSG00000164219	PGGT1B	0.0954	391	5	lasso	0.05249	3.52e-10
5	115177178	115249778	ENSG00000177879	AP3S1	0.0523	514	8	enet	0.01258	0.00148
5	118373467	118584833	ENSG00000172869	DMXL1	0.0612	423	25	enet	0.03219	7.29e-07
5	118788138	118972894	ENSG00000133835	HSD17B4	0.2725	367	22	enet	0.33305	1.47e-65
5	125695824	125832186	ENSG00000155324	GRAMD3	0.0607	451	2	lasso	0.04273	1.45e-08
5	125877533	125931110	ENSG00000164904	ALDH7A1	0.3947	361	56	enet	0.24885	6.55e-47
5	126112315	126172712	ENSG00000113368	LMNB1	0.0879	347	2	lasso	0.0604	1.3e-11
5	127419458	127525380	ENSG00000064651	SLC12A2	0.0755	353	353	bslmm	0.04904	1.08e-09
5	127873706	128369335	ENSG00000113396	SLC27A6	0.1699	539	539	blup	0.12897	1.73e-05
5	128430444	128449721	ENSG00000066583	ISOC1	0.2007	374	374	blup	0.13506	9.99e-25
5	130494720	130507428	ENSG00000169567	HINT1	0.0588	190	17	enet	0.0894	1.35e-16
5	131142683	131347936	ENSG00000164398	ACSL6	0.6281	369	63	enet	0.2248	5.84e-42
5	131593364	131609147	ENSG00000131435	PDLIM4	0.2588	368	4	lasso	0.29803	4.51e-57
5	131705444	131731306	ENSG00000197375	SLC22A5	0.0351	395	5	lasso	0.02668	0.000109
5	132028320	132073330	ENSG00000131437	KIF3A	0.068	400	5	lasso	0.03965	4.09e-08
5	132149033	132152488	ENSG00000198944	SOWAHA	0.0676	385	20	enet	0.04095	4.78e-05
5	133936834	133984961	ENSG00000152700	SAR1B	0.05	254	254	blup	0.02285	2.95e-05
5	134074191	134087847	ENSG00000164615	CAMLG	0.3507	258	258	bslmm	0.38361	2.77e-77
5	136310987	136934068	ENSG00000152377	SPOCK1	0.037	559	559	bslmm	0.00997	0.00433
5	136953189	137071779	ENSG00000146021	KLHL3	0.0423	366	366	blup	0.01352	0.00259
5	138855119	138862520	ENSG00000184584	TMEM173	0.267	222	5	lasso	0.23251	6.26e-27
5	139175406	139224051	ENSG00000146005	PSD2	0.0607	245	5	lasso	0.03463	2.84e-07
5	139554227	139661637	ENSG00000120306	CYSTM1	0.1362	311	5	lasso	0.16304	1.87e-27
5	139916925	139937895	ENSG00000213523	SRA1	0.1182	302	302	bslmm	0.08328	1.35e-14
5	140011313	140013286	ENSG00000170458	CD14	0.0632	315	26	enet	0.06143	1.32e-11
5	140052758	140071609	ENSG00000170445	HARS	0.5136	324	53	enet	0.09375	2.35e-17
5	140071011	140078889	ENSG00000112855	HARS2	0.0276	323	5	enet	0.04253	1.34e-08
5	140078265	140086248	ENSG00000146007	ZMAT2	0.025	324	324	bslmm	0.03027	1.98e-06
5	140894583	140998622	ENSG00000131504	DIAPH1	0.1923	467	467	bslmm	0.10208	8.1e-19
5	141371314	141392606	ENSG00000113552	GNPDA1	0.227	497	33	enet	0.11478	4.54e-21
5	141971743	142077617	ENSG00000113578	FGF1	0.0817	477	3	lasso	0.03862	6.07e-08
5	142657496	142815077	ENSG00000113580	NR3C1	0.0355	510	510	blup	0.00843	0.0109
5	145492601	145562223	ENSG00000133706	LARS	0.1149	373	4	lasso	0.18312	9.95e-34
5	146770374	146889619	ENSG00000113657	DPYSL3	0.0654	420	420	blup	0.01149	0.00227
5	148521046	148640105	ENSG00000173210	ABLIM3	0.0469	523	3	lasso	0.03648	2.16e-07
5	148724993	148734146	ENSG00000164284	GRPEL2	0.4086	506	9	lasso	0.1299	0.000943
5	148737570	148749216	ENSG00000145882	PCYOX1L	0.1978	510	18	enet	0.1595	3.04e-29
5	148931510	149014531	ENSG00000183111	ARHGEF37	0.0826	564	6	lasso	0.06706	1.56e-11
5	149569520	149602351	ENSG00000011083	SLC6A7	0.143	504	5	lasso	0.10662	2.69e-19
5	150480273	150537443	ENSG00000197043	ANXA6	0.3154	539	20	enet	0.22885	8.78e-43
5	150591711	150650001	ENSG00000196743	GM2A	0.0574	543	10	enet	0.04823	1.48e-09
5	151040657	151066726	ENSG00000113140	SPARC	0.0558	532	532	bslmm	0.01936	0.000104
5	151121877	151152093	ENSG00000177556	ATOX1	0.125	522	522	blup	0.09742	5.36e-18
5	152869175	153193429	ENSG00000155511	GRIA1	0.0301	572	572	bslmm	0.00706	0.0135
5	153369688	153418496	ENSG00000055147	FAM114A2	0.1734	556	26	enet	0.22308	1.3e-41
5	154092462	154197167	ENSG00000155506	LARP1	0.0486	461	461	blup	0.01978	8.84e-05
5	154266976	154317769	ENSG00000082516	GEMIN5	0.0403	409	409	bslmm	0.00629	0.0186
5	157158205	157168456	ENSG00000113272	THG1L	0.2934	505	37	enet	0.2264	6.96e-35
5	159614374	159665742	ENSG00000170231	FABP6	0.1125	391	39	enet	0.05892	5e-11
5	160715436	160976050	ENSG00000145864	GABRB2	0.0441	443	443	bslmm	0.02351	2.07e-05
5	161274197	161326975	ENSG00000022355	GABRA1	0.0394	290	290	bslmm	0.00732	0.0122
5	162873532	162887146	ENSG00000170584	NUDCD2	0.0387	416	8	lasso	0.02809	3.55e-06
5	167913450	167946304	ENSG00000113643	RARS	0.047	554	19	enet	0.03469	2.78e-07
5	167956121	167957639	ENSG00000188573	FBLL1	0.0797	542	2	lasso	0.07573	3.07e-09
5	171469077	171615390	ENSG00000072786	STK10	0.1665	549	549	bslmm	0.08096	2.48e-10
5	171752185	171881527	ENSG00000174705	SH3PXD2B	0.2182	535	535	bslmm	0.15662	1.05e-28
5	172261278	172379688	ENSG00000113719	ERGIC1	0.1248	538	25	enet	0.06443	2.67e-12
5	172571445	172591390	ENSG00000113734	BNIP1	0.3381	504	504	bslmm	0.33891	2.59e-66
5	175792471	175828866	ENSG00000175414	ARL10	0.0274	268	7	enet	0.0081	0.0105
5	176728199	176730745	ENSG00000169228	RAB24	0.1254	226	4	lasso	0.09392	2.2e-17
5	176784838	176799602	ENSG00000169220	RGS14	0.0496	221	3	lasso	0.02664	7.25e-06
5	176883609	176901402	ENSG00000113758	DBN1	0.0466	201	4	lasso	0.03621	1.54e-07
5	177635498	177659792	ENSG00000175309	PHYKPL	0.1192	374	27	enet	0.08752	2.06e-14
5	178977559	179037027	ENSG00000176783	RUFY1	0.1024	444	444	bslmm	0.05295	2.36e-10
5	179105629	179157926	ENSG00000127022	CANX	0.1098	438	22	enet	0.11507	4.03e-21
5	179233388	179265078	ENSG00000161011	SQSTM1	0.0405	422	3	lasso	0.0253	1.14e-05
5	179289066	179334859	ENSG00000197226	TBC1D9B	0.4614	414	414	bslmm	0.35115	7.14e-70
5	179660143	179719099	ENSG00000050748	MAPK9	0.0417	409	4	lasso	0.02009	7.83e-05
6	291630	351355	ENSG00000112679	DUSP22	0.0514	320	20	enet	0.00953	0.0102
6	2832566	2842240	ENSG00000021355	SERPINB1	0.0988	580	6	lasso	0.05946	1.87e-11
6	2887500	2903514	ENSG00000170542	SERPINB9	0.4003	591	11	lasso	0.24553	1e-45
6	2948393	2972090	ENSG00000124570	SERPINB6	0.0513	609	609	bslmm	0.00467	0.0367
6	2988221	3019996	ENSG00000124588	NQO2	0.4807	612	612	bslmm	0.36498	2.99e-73
6	3118608	3153812	ENSG00000137274	BPHL	0.4469	573	573	bslmm	0.37041	1.35e-74
6	3269196	3457256	ENSG00000137266	SLC22A23	0.1157	604	604	bslmm	0.06205	6.77e-12
6	4115923	4135831	ENSG00000198721	ECI2	0.3666	558	15	lasso	0.49732	7.42e-110
6	5085720	5087455	ENSG00000219607	PPP1R3G	0.0403	559	559	bslmm	0.0138	0.00209
6	5102827	5261172	ENSG00000214113	LYRM4	0.368	643	9	lasso	0.39833	1.06e-81
6	5261277	5771813	ENSG00000145982	FARS2	0.2084	853	853	bslmm	0.1609	3.69e-29
6	6144318	6321246	ENSG00000124491	F13A1	0.1085	734	7	lasso	0.04832	1.43e-09
6	7881483	8026646	ENSG00000239264	TXNDC5	0.0885	599	18	enet	0.06615	3.06e-08
6	8073593	8102811	ENSG00000124802	EEF1E1	0.097	556	556	bslmm	0.04377	8.32e-09
6	13574816	13614790	ENSG00000124523	SIRT5	0.2336	454	454	bslmm	0.25886	5.14e-49
6	13786789	13814800	ENSG00000050393	MCUR1	0.1337	434	3	lasso	0.08182	2.78e-15
6	15523032	15663289	ENSG00000047579	DTNBP1	0.0963	466	466	blup	0.03266	1.02e-06
6	16238811	16295780	ENSG00000137198	GMPR	0.1342	548	548	bslmm	0.0693	6.82e-13
6	17393447	17558023	ENSG00000112186	CAP2	0.1527	411	5	lasso	0.11067	2.45e-20
6	18128542	18155305	ENSG00000137364	TPMT	0.7036	442	442	bslmm	0.4422	1.46e-93
6	24403153	24425810	ENSG00000124532	MRS2	0.3593	487	487	bslmm	0.29326	1.73e-55
6	24495080	24537435	ENSG00000112294	ALDH5A1	0.3206	504	504	bslmm	0.29498	7.43e-57
6	24667263	24705293	ENSG00000112304	ACOT13	0.2139	518	518	bslmm	0.12231	3.03e-22
6	25279306	25620758	ENSG00000079691	LRRC16A	0.2376	754	754	bslmm	0.12278	1.68e-22
6	25652464	25702011	ENSG00000079689	SCGN	0.0807	581	581	bslmm	0.04716	4.09e-08
6	34247456	34360451	ENSG00000272325	NUDT3	0.0528	389	389	bslmm	0.05059	5.91e-10
6	34433916	34503006	ENSG00000124507	PACSIN1	0.1506	287	287	blup	0.05182	3.66e-10
6	34759857	34850915	ENSG00000065060	UHRF1BP1	0.2543	299	299	bslmm	0.12822	1.75e-23
6	35541362	35696360	ENSG00000096060	FKBP5	0.0856	354	6	lasso	0.0736	7.22e-14
6	36708552	36807778	ENSG00000124772	CPNE5	0.0717	554	4	lasso	0.03502	2.44e-07
6	36822603	36842800	ENSG00000137168	PPIL1	0.3728	499	63	enet	0.15018	1.66e-27
6	36922209	36932613	ENSG00000164530	PI16	0.4487	476	476	bslmm	0.30768	7.96e-59
6	38643701	38670917	ENSG00000124767	GLO1	0.218	501	30	enet	0.14378	2.53e-26
6	39867354	39902290	ENSG00000124615	MOCS1	0.1773	428	29	enet	0.12692	3.01e-23
6	41001366	41065526	ENSG00000124596	OARD1	0.0489	523	523	blup	0.01063	0.00565
6	42931608	42946958	ENSG00000124587	PEX6	0.0885	293	293	bslmm	0.06771	2.61e-10
6	43149913	43192325	ENSG00000112659	CUL9	0.1493	269	269	bslmm	0.11413	9.71e-21
6	43193367	43197222	ENSG00000112667	DNPH1	0.0986	251	251	bslmm	0.08717	3.3e-16
6	44214824	44221620	ENSG00000096384	HSP90AB1	0.0632	490	490	bslmm	0.01203	0.00183
6	44267391	44281063	ENSG00000124608	AARS2	0.6491	471	471	bslmm	0.4522	2.14e-96
6	46097730	46114436	ENSG00000001561	ENPP4	0.1648	422	19	enet	0.22286	3.89e-40
6	46620678	46645930	ENSG00000153291	SLC25A27	0.2195	444	87	enet	0.12309	1.47e-22
6	47199268	47277641	ENSG00000146072	TNFRSF21	0.0498	515	515	bslmm	0.01152	0.00225
6	47445525	47594999	ENSG00000198087	CD2AP	0.1052	506	506	bslmm	0.06935	8.66e-13
6	49398073	49430904	ENSG00000146085	MUT	0.146	321	4	lasso	0.12823	3.03e-23
6	52842751	52860176	ENSG00000170899	GSTA4	0.0602	446	446	bslmm	0.01783	0.000189
6	53362139	53481768	ENSG00000001084	GCLC	0.0783	523	523	blup	0.03775	8.53e-08
6	53794780	54131078	ENSG00000146147	MLIP	0.0453	593	8	enet	0.0524	3.45e-10
6	55299167	55444012	ENSG00000146151	HMGCLL1	0.0909	429	429	bslmm	0.06653	1.55e-12
6	56322785	56819426	ENSG00000151914	DST	0.0903	461	461	bslmm	0.04383	8.13e-09
6	57053607	57087078	ENSG00000112210	RAB23	0.1515	175	12	lasso	0.18065	2.96e-33
6	62389865	62996132	ENSG00000112232	KHDRBS2	0.0404	390	390	bslmm	0.03048	1.68e-06
6	70385694	70507003	ENSG00000168216	LMBRD1	0.101	452	3	lasso	0.06988	2.18e-10
6	71276620	71299272	ENSG00000154079	C6orf57	0.1042	458	458	blup	0.05862	2.59e-11
6	71377479	71571718	ENSG00000112305	SMAP1	0.0288	490	490	bslmm	0.00719	0.0129
6	71998506	72018653	ENSG00000119900	OGFRL1	0.0367	410	410	bslmm	0.01216	0.00175
6	74405508	74538040	ENSG00000156535	CD109	0.1169	371	371	blup	0.04031	3.67e-08
6	76458909	76629254	ENSG00000196586	MYO6	0.3906	328	328	bslmm	0.43254	7.14e-91
6	80341000	80413372	ENSG00000198478	SH3BGRL2	0.0736	450	8	lasso	0.09785	4.5e-18
6	80816364	81055987	ENSG00000083123	BCKDHB	0.0445	484	484	bslmm	0.00893	0.00633
6	83072923	83080545	ENSG00000146242	TPBG	0.0689	325	10	lasso	0.06627	1.3e-12
6	83870869	83903655	ENSG00000013375	PGM3	0.2488	331	5	lasso	0.33553	3.82e-66
6	83920108	84140797	ENSG00000065833	ME1	0.7169	348	348	bslmm	0.35926	7.63e-72
6	84262599	84419410	ENSG00000065609	SNAP91	0.0956	283	5	lasso	0.10396	3.79e-19
6	86159809	86205500	ENSG00000135318	NT5E	0.3544	413	5	lasso	0.3953	6.46e-81
6	88032301	88052043	ENSG00000111850	SMIM8	0.1308	336	17	lasso	0.20732	1.43e-12
6	90277863	90348472	ENSG00000083099	LYRM2	0.3483	483	483	bslmm	0.34902	4.25e-60
6	96969471	97003152	ENSG00000014123	UFL1	0.0913	389	389	bslmm	0.1083	6.46e-20
6	99817276	99842080	ENSG00000132423	COQ3	0.1838	435	17	enet	0.22899	8.23e-43
6	105175968	105307794	ENSG00000085382	HACE1	0.1894	386	46	enet	0.09047	8.78e-17
6	105725440	105850959	ENSG00000085377	PREP	0.1249	393	34	enet	0.09315	3e-17
6	107077453	107116292	ENSG00000130348	QRSL1	0.2016	498	7	lasso	0.26086	1.94e-49
6	108362613	108487058	ENSG00000081087	OSTM1	0.0357	377	9	enet	0.03563	5.22e-07
6	108616098	108847999	ENSG00000135537	LACE1	0.0487	366	366	bslmm	0.03682	1.22e-07
6	109765265	109787171	ENSG00000135596	MICAL1	0.2912	330	11	lasso	0.1922	2.55e-34
6	112429963	112576141	ENSG00000112769	LAMA4	0.0432	444	444	bslmm	0.01604	0.000407
6	116422012	116570660	ENSG00000178425	NT5DC1	0.0231	380	5	lasso	0.00456	0.0385
6	116892530	116918838	ENSG00000111832	RWDD1	0.0832	336	4	lasso	0.07073	2.25e-13
6	117073363	117086886	ENSG00000183807	FAM162B	0.1592	342	342	bslmm	0.15528	4.01e-27
6	117639374	117923691	ENSG00000047932	GOPC	0.211	464	27	enet	0.2942	1.11e-56
6	123100620	123105219	ENSG00000164434	FABP7	0.0577	380	6	lasso	0.01005	0.00405
6	123317116	123394072	ENSG00000146352	CLVS2	0.0485	423	423	blup	0.01694	0.000305
6	125440195	125585553	ENSG00000111907	TPD52L1	0.3192	412	7	lasso	0.30709	1.43e-59
6	125541108	125623282	ENSG00000111906	HDDC2	0.4346	384	384	bslmm	0.53219	4.15e-121
6	126102307	126252266	ENSG00000111912	NCOA7	0.2027	286	21	enet	0.24367	7.88e-46
6	126277927	126301387	ENSG00000111911	HINT3	0.0732	229	8	lasso	0.05977	1.66e-11
6	127609855	127664754	ENSG00000093144	ECHDC1	0.1972	285	15	enet	0.11395	6.4e-21
6	127759551	127840500	ENSG00000214338	SOGA3	0.0766	318	5	lasso	0.0599	1.57e-11
6	128029217	128239776	ENSG00000172673	THEMIS	0.1463	290	7	lasso	0.19808	1.23e-36
6	128289924	128841870	ENSG00000152894	PTPRK	0.1003	397	397	bslmm	0.09015	1.4e-16
6	131160487	131384462	ENSG00000079819	EPB41L2	0.2203	461	24	enet	0.15301	4.96e-28
6	131456806	131604675	ENSG00000118507	AKAP7	0.0768	402	13	enet	0.0309	1.2e-06
6	132617194	132722684	ENSG00000079931	MOXD1	0.1799	512	40	enet	0.08912	2.1e-16
6	132767006	132834337	ENSG00000079950	STX7	0.1442	497	7	lasso	0.11336	8.14e-21
6	135281516	135424194	ENSG00000112339	HBS1L	0.1615	354	13	enet	0.26813	1.91e-50
6	136878185	137113656	ENSG00000197442	MAP3K5	0.0747	316	24	enet	0.01481	0.000653
6	138724668	138743334	ENSG00000051620	HEBP2	0.2015	386	386	bslmm	0.1082	6.74e-20
6	139224630	139309398	ENSG00000135597	REPS1	0.0866	412	18	enet	0.08827	2.12e-16
6	142468367	142545826	ENSG00000009844	VTA1	0.1424	321	67	enet	0.07769	1.44e-14
6	143815948	143832827	ENSG00000001036	FUCA2	0.2499	468	468	bslmm	0.27425	5.65e-34
6	143857982	144152322	ENSG00000112419	PHACTR2	0.0428	547	547	bslmm	0.01447	0.0007
6	145822719	146057160	ENSG00000112425	EPM2A	0.0904	349	349	blup	0.07402	6.12e-14
6	146348782	146758734	ENSG00000152822	GRM1	0.0507	393	27	enet	0.03379	3.93e-07
6	146864829	146876101	ENSG00000118508	RAB32	0.1075	330	31	enet	0.01792	0.0029
6	147525561	147706866	ENSG00000164506	STXBP5	0.0372	450	14	enet	0.03201	7.81e-07
6	148593440	148873186	ENSG00000111961	SASH1	0.0517	735	735	bslmm	0.00951	0.00501
6	150070579	150132556	ENSG00000120265	PCMT1	0.1774	445	445	bslmm	0.42909	6.34e-90
6	150464212	150571493	ENSG00000198729	PPP1R14C	0.1724	602	6	lasso	0.08676	7.06e-16
6	151186685	151423023	ENSG00000120254	MTHFD1L	0.1448	747	44	enet	0.07885	9.05e-15
6	151561134	151679692	ENSG00000131016	AKAP12	0.3303	596	596	bslmm	0.20376	9.4e-38
6	151725989	151773259	ENSG00000155906	RMND1	0.3411	537	33	enet	0.34027	2.88e-67
6	151773422	151791236	ENSG00000146476	C6orf211	0.1217	516	7	lasso	0.12327	1.37e-22
6	152442819	152958936	ENSG00000131018	SYNE1	0.1937	790	52	enet	0.15653	1.09e-28
6	153308497	153323820	ENSG00000112031	MTRF1L	0.2038	487	6	lasso	0.21029	1.22e-27
6	154475631	154677926	ENSG00000074706	IPCEF1	0.0773	518	15	enet	0.07485	3.8e-09
6	155153831	155578857	ENSG00000146426	TIAM2	0.0892	595	595	bslmm	0.025	1.17e-05
6	155578643	155635627	ENSG00000029639	TFB1M	0.0755	455	3	lasso	0.0443	4.14e-07
6	158244296	158366109	ENSG00000130340	SNX9	0.077	523	523	blup	0.03351	7.14e-05
6	158402888	158520208	ENSG00000078269	SYNJ2	0.0896	569	22	enet	0.05768	9.88e-11
6	158530536	158589312	ENSG00000122335	SERAC1	0.2267	538	538	bslmm	0.12808	1.85e-23
6	159186773	159240444	ENSG00000092820	EZR	0.0432	519	11	lasso	0.03898	5.29e-08
6	160090089	160183561	ENSG00000112096	SOD2	0.2408	553	37	enet	0.2709	7.43e-32
6	160181360	160200144	ENSG00000120437	ACAT2	0.102	501	31	enet	0.08176	2.84e-15
6	161123270	161174347	ENSG00000122194	PLG	0.0336	524	524	blup	0.00795	0.0094
6	161551011	161695093	ENSG00000026652	AGPAT4	0.0896	592	15	enet	0.05614	6.82e-11
6	161768452	163148803	ENSG00000185345	PARK2	0.1426	1254	1254	blup	0.04257	1.32e-08
6	166822852	167319939	ENSG00000071242	RPS6KA2	0.0854	888	78	enet	0.03334	4.67e-07
6	167342992	167370679	ENSG00000026297	RNASET2	0.0574	611	3	lasso	0.07394	6.31e-14
6	168227602	168372703	ENSG00000130396	MLLT4	0.0863	481	5	lasso	0.04734	2.09e-09
6	170599791	170716153	ENSG00000112584	FAM120B	0.1691	347	10	lasso	0.26992	2.4e-50
7	2671585	2704436	ENSG00000136295	TTYH3	0.174	484	484	bslmm	0.1065	1.35e-19
7	2767746	2883958	ENSG00000146535	GNA12	0.1605	563	563	bslmm	0.12636	3.79e-23
7	5229819	5273457	ENSG00000157954	WIPI2	0.1632	319	23	enet	0.11302	9.36e-21
7	5470966	5553429	ENSG00000155034	FBXL18	0.0655	286	11	enet	0.05108	4.89e-10
7	5632439	5646286	ENSG00000075618	FSCN1	0.0687	274	6	lasso	0.08198	2.61e-15
7	6448757	6523821	ENSG00000164535	DAGLB	0.1188	226	226	bslmm	0.10284	5.96e-19
7	6833765	6866401	ENSG00000146574	CCZ1B	0.0788	347	2	lasso	0.08101	3.84e-15
7	8152814	8302317	ENSG00000003147	ICA1	0.1099	753	29	enet	0.07088	2.11e-13
7	8473585	8792593	ENSG00000122584	NXPH1	0.0527	805	805	blup	0.01137	0.00407
7	11409984	11871824	ENSG00000005108	THSD7A	0.1695	807	49	enet	0.1208	5.63e-22
7	12250867	12282993	ENSG00000106460	TMEM106B	0.0748	610	610	bslmm	0.02801	3.66e-06
7	12610203	12693228	ENSG00000006747	SCIN	0.1298	581	6	lasso	0.06422	2.9e-12
7	14184674	15014402	ENSG00000136267	DGKB	0.101	920	920	bslmm	0.06424	2.88e-12
7	16130817	16460947	ENSG00000214960	ISPD	0.1583	701	36	enet	0.1187	1.17e-21
7	16639401	16685442	ENSG00000106524	ANKMY2	0.3429	569	20	enet	0.25533	2.87e-48
7	23275586	23314727	ENSG00000136235	GPNMB	0.191	355	1	lasso	0.27535	1.35e-49
7	23719749	23742868	ENSG00000188732	FAM221A	0.1921	378	21	enet	0.2431	4.52e-44
7	24612887	24733812	ENSG00000105926	MPP6	0.1356	617	29	enet	0.09707	6.16e-18
7	24737972	24809244	ENSG00000105928	DFNA5	0.3719	613	613	bslmm	0.30577	1.02e-58
7	27565061	27702614	ENSG00000106049	HIBADH	0.3452	449	34	enet	0.38137	2.4e-77
7	27778950	27884183	ENSG00000106052	TAX1BP1	0.046	468	2	lasso	0.04798	1.62e-09
7	29034847	29235067	ENSG00000106066	CPVL	0.3045	747	50	enet	0.28885	2.28e-50
7	29161890	29553944	ENSG00000106069	CHN2	0.1277	795	795	bslmm	0.08029	9.27e-15
7	29846102	29956682	ENSG00000122574	WIPF3	0.2202	480	30	enet	0.1705	2.57e-31
7	29959719	30029905	ENSG00000136193	SCRN1	0.1025	408	408	bslmm	0.07905	8.35e-15
7	30174426	30202378	ENSG00000180354	MTURN	0.0345	310	310	blup	0.01943	0.000109
7	30536237	30591095	ENSG00000006625	GGCT	0.3611	373	34	enet	0.44479	2.73e-94
7	30634297	30673649	ENSG00000106105	GARS	0.065	378	3	lasso	0.05674	5.4e-11
7	31092076	31151089	ENSG00000078549	ADCYAP1R1	0.0661	523	523	blup	0.02692	7.62e-06
7	31790793	32338941	ENSG00000154678	PDE1C	0.1975	806	806	bslmm	0.19231	1.65e-35
7	32535038	33078516	ENSG00000105778	AVL9	0.0763	622	622	bslmm	0.04603	3.46e-09
7	32997017	33046543	ENSG00000122642	FKBP9	0.0793	318	14	enet	0.02525	1.2e-05
7	33053742	33102409	ENSG00000122643	NT5C3A	0.0922	318	318	blup	0.05204	3.36e-10
7	33168856	33645680	ENSG00000122507	BBS9	0.0939	511	511	bslmm	0.06094	3.33e-11
7	34968488	35077883	ENSG00000173852	DPY19L1	0.0755	469	23	enet	0.06544	1.16e-11
7	36192758	36341152	ENSG00000122547	EEPD1	0.0814	551	551	bslmm	0.03454	6.33e-07
7	37723446	37991543	ENSG00000086289	EPDR1	0.2725	632	27	enet	0.13645	5.58e-25
7	38423305	38671167	ENSG00000078053	AMPH	0.2841	644	644	bslmm	0.17082	2.24e-31
7	40174575	40900362	ENSG00000175600	SUGCT	0.292	518	518	blup	0.10612	0.000363
7	43648055	43769316	ENSG00000106603	COA1	0.0667	433	433	bslmm	0.04934	1.12e-09
7	43798279	43846939	ENSG00000106605	BLVRA	0.2171	378	18	enet	0.24364	7.99e-46
7	44084239	44109055	ENSG00000136279	DBNL	0.6208	314	314	bslmm	0.37364	2.11e-75
7	44102326	44105186	ENSG00000164708	PGAM2	0.3686	302	302	bslmm	0.15822	9.72e-29
7	44418720	44530479	ENSG00000015676	NUDCD3	0.3197	324	14	enet	0.3557	5.64e-71
7	45120037	45128513	ENSG00000136274	NACAD	0.0355	359	2	lasso	0.016	0.000405
7	45139699	45151646	ENSG00000136270	TBRG4	0.282	364	8	lasso	0.38165	2.03e-77
7	45613739	45762715	ENSG00000164742	ADCY1	0.0528	468	10	enet	0.0376	9.03e-08
7	47314752	47622156	ENSG00000136205	TNS3	0.1758	691	691	bslmm	0.16974	6.9e-31
7	51083909	51384515	ENSG00000106078	COBL	0.0555	558	558	blup	0.0176	0.000206
7	55086714	55324313	ENSG00000146648	EGFR	0.2735	540	54	enet	0.19415	7.25e-36
7	55433141	55501435	ENSG00000132434	LANCL2	0.1489	394	4	lasso	0.12086	3.71e-22
7	56019486	56067874	ENSG00000146729	GBAS	0.2678	245	35	enet	0.28541	9.72e-55
7	56078744	56119297	ENSG00000146733	PSPH	0.0499	241	241	blup	0.03983	3.97e-08
7	56131695	56148363	ENSG00000129103	SUMF2	0.4357	234	81	enet	0.15252	2.13e-27
7	56169262	56174269	ENSG00000106153	CHCHD2	0.0973	221	16	enet	0.14942	2.3e-27
7	65540785	65558545	ENSG00000126522	ASL	0.5147	172	172	bslmm	0.38283	1.02e-77
7	73095299	73097783	ENSG00000176410	DNAJC30	0.2133	229	16	enet	0.10516	7.58e-19
7	73113536	73134002	ENSG00000106089	STX1A	0.1085	231	11	lasso	0.07599	2.82e-14
7	73150424	73153197	ENSG00000106077	ABHD11	0.4198	231	231	bslmm	0.45355	8.79e-97
7	73497263	73536855	ENSG00000106683	LIMK1	0.0722	255	255	bslmm	0.06819	6.09e-13
7	73703805	73820273	ENSG00000106665	CLIP2	0.2714	215	35	enet	0.12979	9.08e-24
7	75162621	75368280	ENSG00000127946	HIP1	0.0337	221	221	bslmm	0.00907	0.00624
7	75528518	75616173	ENSG00000127948	POR	0.395	267	52	enet	0.21142	2.85e-39
7	75616155	75623977	ENSG00000189077	TMEM120A	0.1464	265	15	enet	0.142	9.98e-26
7	75677369	75696826	ENSG00000146701	MDH2	0.1553	262	262	bslmm	0.09485	1.51e-17
7	75931861	75933612	ENSG00000106211	HSPB1	0.0355	193	2	lasso	0.01921	0.00011
7	81575760	82073114	ENSG00000153956	CACNA2D1	0.2064	581	8	lasso	0.09991	1.96e-18
7	82383329	82792246	ENSG00000186472	PCLO	0.0809	579	26	enet	0.0358	1.8e-07
7	87256864	87461611	ENSG00000105784	RUNDC3B	0.042	347	347	bslmm	0.02171	4.96e-05
7	87462883	87505672	ENSG00000075303	SLC25A40	0.0714	314	314	bslmm	0.06353	3.8e-12
7	87563458	87832204	ENSG00000008277	ADAM22	0.0405	398	398	blup	0.01806	0.000172
7	87834433	87856308	ENSG00000075142	SRI	0.1472	293	293	bslmm	0.10638	1.42e-19
7	89796904	89867451	ENSG00000157214	STEAP2	0.0849	438	438	bslmm	0.02734	4.73e-06
7	89964537	90020769	ENSG00000105793	GTPBP10	0.444	418	34	enet	0.45537	2.46e-93
7	90095738	90839905	ENSG00000058091	CDK14	0.0791	661	7	lasso	0.03013	1.61e-06
7	91875548	92030698	ENSG00000001629	ANKIB1	0.0173	297	297	bslmm	0.00962	0.0048
7	92861653	92988338	ENSG00000004766	CCDC132	0.0701	324	324	bslmm	0.03107	1.12e-06
7	94926988	95025673	ENSG00000005421	PON1	0.2672	414	8	lasso	0.21794	5.43e-35
7	94989256	95025680	ENSG00000105852	PON3	0.2813	403	26	enet	0.21503	7.88e-14
7	95034175	95064510	ENSG00000105854	PON2	0.3564	411	7	lasso	0.47393	9.86e-103
7	95401866	95739634	ENSG00000158560	DYNC1I1	0.0416	576	17	enet	0.02287	2.67e-05
7	95749532	95951459	ENSG00000004864	SLC25A13	0.0592	441	7	lasso	0.0713	1.79e-13
7	96745902	96811075	ENSG00000196636	ACN9	0.073	348	348	bslmm	0.02944	2.65e-05
7	97361220	97369784	ENSG00000006128	TAC1	0.0708	318	318	bslmm	0.01762	0.000398
7	97481430	97501854	ENSG00000070669	ASNS	0.1486	316	2	lasso	0.15899	3.79e-29
7	97843936	97881563	ENSG00000205356	TECPR1	0.3556	310	310	bslmm	0.2316	2.41e-43
7	98971872	98992424	ENSG00000130429	ARPC1B	0.0214	214	7	lasso	0.01074	0.00306
7	99006264	99017239	ENSG00000106245	BUD31	0.0297	215	24	enet	0.02601	1.3e-05
7	99474581	99517223	ENSG00000146833	TRIM4	0.0965	221	221	bslmm	0.0899	1.37e-12
7	99717236	99723134	ENSG00000166997	CNPY4	0.1785	225	225	bslmm	0.07012	1.96e-12
7	99724317	99726118	ENSG00000214309	MBLAC1	0.6488	223	223	bslmm	0.37246	4.51e-66
7	100136834	100165842	ENSG00000106351	AGFG2	0.146	247	247	bslmm	0.02028	7.27e-05
7	102073553	102097268	ENSG00000160991	ORAI2	0.0961	231	3	lasso	0.06977	5.86e-05
7	102096685	102105323	ENSG00000160993	ALKBH4	0.1156	226	4	lasso	0.08653	1.68e-15
7	102122892	102158228	ENSG00000170667	RASA4B	0.1627	227	19	enet	0.10299	4.13e-11
7	102389418	102449672	ENSG00000222011	FAM185A	0.1175	174	174	bslmm	0.13024	7.53e-24
7	102715328	102740205	ENSG00000170632	ARMC10	0.2125	220	10	lasso	0.2742	2.68e-52
7	102937869	102969958	ENSG00000105819	PMPCB	0.1125	355	355	bslmm	0.09525	1.28e-17
7	105172532	105208124	ENSG00000135249	RINT1	0.1194	439	439	blup	0.06601	1.83e-12
7	107220422	107269615	ENSG00000075790	BCAP29	0.0311	358	358	bslmm	0.0225	3.07e-05
7	107531415	107572175	ENSG00000091140	DLD	0.1262	456	7	lasso	0.15534	1.82e-28
7	107564244	107643700	ENSG00000091136	LAMB1	0.0805	494	24	enet	0.04499	7.56e-09
7	107788068	108097161	ENSG00000091129	NRCAM	0.0545	552	552	blup	0.0382	7.15e-08
7	108110866	108210110	ENSG00000135241	PNPLA8	0.0369	424	424	bslmm	0.00403	0.0482
7	111366166	111846466	ENSG00000128512	DOCK4	0.0991	470	470	bslmm	0.05032	6.56e-10
7	120988905	121036418	ENSG00000196937	FAM3C	0.0371	323	7	enet	0.01482	0.000612
7	121958481	122526813	ENSG00000081803	CADPS2	0.2271	510	510	bslmm	0.15161	9.02e-28
7	124386051	124405681	ENSG00000170775	GPR37	0.0496	339	339	blup	0.02727	1.3e-05
7	127292234	127732661	ENSG00000197157	SND1	0.0697	543	543	blup	0.06546	1.79e-12
7	128379346	128411861	ENSG00000128595	CALU	0.2966	318	318	bslmm	0.33314	1.4e-65
7	128430811	128462186	ENSG00000128596	CCDC136	0.0321	311	311	bslmm	0.017	0.000261
7	128470431	128499328	ENSG00000128591	FLNC	0.0991	302	302	blup	0.07032	2.64e-13
7	130033612	130082274	ENSG00000106477	CEP41	0.1846	356	18	enet	0.17201	1.33e-31
7	131808091	132333447	ENSG00000221866	PLXNA4	0.1211	635	6	lasso	0.04507	5.02e-09
7	132469629	132766848	ENSG00000106554	CHCHD3	0.0229	397	1	lasso	0.01602	0.000381
7	134127102	134144036	ENSG00000085662	AKR1B1	0.313	472	472	bslmm	0.17296	8.77e-32
7	134868590	134896316	ENSG00000105875	WDR91	0.055	422	422	bslmm	0.04144	2.05e-08
7	137065783	137531838	ENSG00000157680	DGKI	0.0342	506	506	blup	0.0053	0.0281
7	138516126	138666064	ENSG00000122778	KIAA1549	0.131	398	6	lasso	0.13348	1.94e-24
7	138728266	138794465	ENSG00000105939	ZC3HAV1	0.0803	369	2	lasso	0.04943	9.27e-10
7	140152840	140179369	ENSG00000133606	MKRN1	0.1694	351	3	lasso	0.12201	5.08e-22
7	141438121	141487722	ENSG00000106028	SSBP1	0.0323	406	2	lasso	0.03704	1.12e-07
7	143050493	143059863	ENSG00000159784	FAM131B	0.3436	206	206	bslmm	0.18319	9.64e-34
7	143078173	143088204	ENSG00000159840	ZYX	0.0728	197	197	bslmm	0.02644	6.69e-06
7	148395006	148498128	ENSG00000055130	CUL1	0.0529	461	461	blup	0.01055	0.0033
7	148700154	148725733	ENSG00000155660	PDIA4	0.4386	360	3	lasso	0.47075	8.63e-102
7	150147718	150176480	ENSG00000171115	GIMAP8	0.0793	377	377	bslmm	0.0293	0.000449
7	150264365	150271041	ENSG00000133574	GIMAP4	0.2415	408	6	lasso	0.37827	1.45e-76
7	150725510	150744869	ENSG00000197150	ABCB8	0.2805	518	518	bslmm	0.20123	2.97e-37
7	151038785	151075535	ENSG00000013374	NUB1	0.1002	512	512	bslmm	0.08261	2.03e-15
7	151253197	151574210	ENSG00000106617	PRKAG2	0.0376	503	5	lasso	0.01524	0.000518
7	152456834	152552463	ENSG00000133627	ACTR3B	0.064	330	6	enet	0.05339	1.99e-10
7	153584182	154685995	ENSG00000130226	DPP6	0.0692	989	989	bslmm	0.03356	4.29e-07
7	156931607	157062066	ENSG00000009335	UBE3C	0.0631	415	8	lasso	0.04996	7.56e-10
7	157331750	158380480	ENSG00000155093	PTPRN2	0.1277	778	23	enet	0.0909	7.38e-17
7	158523686	158622944	ENSG00000117868	ESYT2	0.112	390	390	blup	0.10393	3.83e-19
8	439803	495781	ENSG00000180190	TDRP	0.0447	407	4	lasso	0.02916	5.72e-05
8	1449532	1656642	ENSG00000198010	DLGAP2	0.1781	807	2	lasso	0.18813	1.07e-34
8	1772142	1906807	ENSG00000104728	ARHGEF10	0.1483	701	701	bslmm	0.05866	1.16e-10
8	1993155	2113475	ENSG00000036448	MYOM2	0.5273	679	679	bslmm	0.41775	6.31e-40
8	9911778	10286401	ENSG00000175806	MSRA	0.1632	783	783	bslmm	0.08957	1.84e-16
8	11700033	11726957	ENSG00000164733	CTSB	0.2859	393	8	lasso	0.24485	4.48e-46
8	17155539	17271037	ENSG00000003987	MTMR7	0.0998	693	693	bslmm	0.01899	0.00012
8	17354597	17428082	ENSG00000003989	SLC7A2	0.2361	674	8	lasso	0.14511	2.5e-26
8	17780349	17885478	ENSG00000078674	PCM1	0.0893	714	714	bslmm	0.05846	1.77e-09
8	17913934	17942494	ENSG00000104763	ASAH1	0.1729	667	23	enet	0.17279	1.84e-31
8	21547915	21669869	ENSG00000168546	GFRA2	0.0683	521	6	lasso	0.02136	5.6e-05
8	21881636	21894408	ENSG00000158806	NPM2	0.177	389	389	bslmm	0.10757	4.37e-19
8	21946670	21962409	ENSG00000158863	FAM160B2	0.093	386	386	bslmm	0.05626	2.33e-10
8	22077222	22089854	ENSG00000168490	PHYHIP	0.061	409	4	lasso	0.04058	2.86e-08
8	22298332	22398652	ENSG00000120910	PPP3CC	0.1822	498	5	lasso	0.3207	1.11e-62
8	22402499	22433301	ENSG00000120896	SORBS3	0.0863	474	474	bslmm	0.06055	2.98e-11
8	22435792	22455538	ENSG00000120913	PDLIM2	0.1961	470	470	bslmm	0.14553	1.3e-24
8	23101150	23119512	ENSG00000147457	CHMP7	0.0862	570	30	enet	0.05707	4.74e-11
8	24770525	24776607	ENSG00000104722	NEFM	0.0349	421	421	bslmm	0.01398	0.000849
8	25042238	25275598	ENSG00000147459	DOCK5	0.0645	542	5	lasso	0.06792	9.04e-13
8	26149007	26230196	ENSG00000221914	PPP2R2A	0.0837	626	28	enet	0.04121	2.24e-08
8	26362202	26371608	ENSG00000240694	PNMA2	0.101	588	6	lasso	0.06841	5.59e-13
8	26371791	26515694	ENSG00000092964	DPYSL2	0.0428	657	657	bslmm	0.02325	2.3e-05
8	26605667	26724790	ENSG00000120907	ADRA1A	0.1274	596	596	bslmm	0.04956	5.21e-05
8	27092840	27115937	ENSG00000015592	STMN4	0.1817	555	5	lasso	0.13979	4.28e-25
8	27168999	27316903	ENSG00000120899	PTK2B	0.1919	644	644	bslmm	0.12456	8.02e-23
8	27348296	27403081	ENSG00000120915	EPHX2	0.5602	593	94	enet	0.43094	1.97e-90
8	27590835	27630170	ENSG00000147419	CCDC25	0.2142	583	54	enet	0.24109	6.18e-45
8	27947190	28048673	ENSG00000134014	ELP3	0.0534	528	13	enet	0.04287	1.18e-08
8	30535583	30585443	ENSG00000104687	GSR	0.0558	323	323	bslmm	0.01313	0.00119
8	30689060	30748122	ENSG00000133863	TEX15	0.0511	323	323	bslmm	0.01549	0.00607
8	38020839	38034248	ENSG00000175324	LSM1	0.0259	199	2	lasso	0.01858	0.000359
8	38758753	38831428	ENSG00000169499	PLEKHA2	0.3096	306	8	lasso	0.3238	2.12e-63
8	38854388	38962663	ENSG00000168615	ADAM9	0.0442	297	2	lasso	0.03611	1.61e-07
8	42273993	42397069	ENSG00000168575	SLC20A2	0.0883	198	5	lasso	0.07036	3.37e-13
8	56792372	56923940	ENSG00000254087	LYN	0.1027	386	34	enet	0.04234	1.45e-08
8	57349233	57359293	ENSG00000181195	PENK	0.0584	388	388	blup	0.03443	2.44e-06
8	59323823	59364060	ENSG00000215114	UBXN2B	0.1205	446	446	bslmm	0.09164	3.02e-16
8	61099906	61193971	ENSG00000178538	CA8	0.1667	333	333	bslmm	0.0674	8.34e-13
8	62413116	62627155	ENSG00000198363	ASPH	0.1331	457	35	enet	0.10863	5.65e-20
8	63927638	63951730	ENSG00000137563	GGH	0.1495	395	6	lasso	0.17572	2.61e-32
8	65500320	65711318	ENSG00000172817	CYP7B1	0.0456	363	363	blup	0.03432	1.85e-06
8	67342420	67383836	ENSG00000147576	ADHFE1	0.6076	187	43	enet	0.54048	6.57e-124
8	68864353	69149265	ENSG00000046889	PREX2	0.0485	588	588	blup	0.01179	0.00202
8	71547553	71581409	ENSG00000147592	LACTB2	0.138	284	4	lasso	0.22421	7.68e-42
8	74884672	74895018	ENSG00000175606	TMEM70	0.1652	353	353	bslmm	0.0968	1.93e-17
8	75146935	75233563	ENSG00000104369	JPH1	0.0881	361	361	blup	0.06418	3.99e-12
8	75233365	75401107	ENSG00000104381	GDAP1	0.1946	408	19	enet	0.19815	1.19e-36
8	79578282	79632000	ENSG00000104427	ZC2HC1A	0.1012	284	11	enet	0.14354	2.79e-26
8	80870571	81143467	ENSG00000076554	TPD52	0.1042	399	5	lasso	0.06474	2.37e-12
8	81880045	82024303	ENSG00000076641	PAG1	0.0483	388	8	lasso	0.03881	6.65e-08
8	82570196	82598928	ENSG00000133731	IMPA1	0.4018	325	325	bslmm	0.23149	2.54e-43
8	82711816	82755101	ENSG00000104497	SNX16	0.0819	310	26	enet	0.04809	1.69e-08
8	86285665	86361269	ENSG00000164879	CA3	0.0273	177	2	lasso	0.00683	0.0228
8	86376081	86393722	ENSG00000104267	CA2	0.0817	150	13	enet	0.04368	8.62e-09
8	87480486	87526586	ENSG00000176623	RMDN1	0.2521	422	12	lasso	0.347	7.12e-69
8	87497059	87573726	ENSG00000085719	CPNE3	0.2457	430	430	bslmm	0.22672	2.38e-42
8	90769975	90803291	ENSG00000104312	RIPK2	0.083	318	2	lasso	0.08742	8.65e-16
8	91013633	91064320	ENSG00000104325	DECR1	0.1029	310	7	lasso	0.11585	4.53e-21
8	91803778	91971636	ENSG00000123119	NECAB1	0.0419	284	5	enet	0.02743	4.57e-06
8	94870035	94938294	ENSG00000164951	PDP1	0.0225	382	382	blup	0.01016	0.00386
8	96146032	96168912	ENSG00000175895	PLEKHF2	0.1443	515	5	lasso	0.04959	8.01e-09
8	99076539	99105838	ENSG00000177459	C8orf47	0.1357	468	468	blup	0.08014	1.49e-13
8	99114572	99129469	ENSG00000132541	HRSP12	0.3477	451	3	lasso	0.29742	2.12e-57
8	102698771	103137135	ENSG00000104490	NCALD	0.0393	612	2	lasso	0.027	5.39e-06
8	103216730	103251346	ENSG00000048392	RRM2B	0.277	453	25	enet	0.30305	1.16e-58
8	104033291	104085279	ENSG00000155097	ATP6V1C1	0.0892	495	7	lasso	0.02848	3.05e-06
8	104152938	104242533	ENSG00000164929	BAALC	0.1877	460	460	bslmm	0.07733	1.65e-14
8	104410863	104427417	ENSG00000164933	SLC25A32	0.1857	389	389	bslmm	0.14757	2.05e-25
8	104512976	105268322	ENSG00000176406	RIMS2	0.0659	639	639	bslmm	0.02697	5.45e-06
8	107282473	107764922	ENSG00000164830	OXR1	0.0691	550	550	bslmm	0.04041	3.05e-08
8	110253148	110346614	ENSG00000120526	NUDCD1	0.3558	345	345	bslmm	0.26558	1.92e-50
8	119201698	119634234	ENSG00000177570	SAMD12	0.0551	648	648	blup	0.0129	0.00164
8	120177273	120257913	ENSG00000147676	MAL2	0.0247	409	409	bslmm	0.01229	0.00167
8	120885957	121063152	ENSG00000155792	DEPTOR	0.1135	434	3	lasso	0.16434	1.93e-27
8	121072019	121384275	ENSG00000187955	COL14A1	0.036	507	507	blup	0.01857	0.000185
8	121547985	121825513	ENSG00000172164	SNTB1	0.0957	478	20	enet	0.0752	3.85e-14
8	124780696	124827692	ENSG00000176853	FAM91A1	0.1857	458	458	bslmm	0.14024	5.6e-25
8	125324231	125384933	ENSG00000164983	TMEM65	0.0596	514	24	enet	0.04061	2.82e-08
8	125500726	125551699	ENSG00000147687	TATDN1	0.0752	486	486	bslmm	0.0792	7.89e-15
8	125551344	125580751	ENSG00000147684	NDUFB9	0.2185	476	476	bslmm	0.23845	9.48e-45
8	126036502	126104082	ENSG00000164961	KIAA0196	0.0339	462	462	bslmm	0.00972	0.0046
8	130851839	131029375	ENSG00000153310	FAM49B	0.1029	502	28	enet	0.04761	1.88e-09
8	131064353	131455906	ENSG00000153317	ASAP1	0.0514	666	5	lasso	0.05132	4.45e-10
8	132916335	133025889	ENSG00000132294	EFR3A	0.1287	547	3	lasso	0.08849	1.94e-16
8	133879203	134147147	ENSG00000042832	TG	0.4861	826	67	enet	0.08126	0.00235
8	134249414	134314265	ENSG00000104419	NDRG1	0.1263	740	25	enet	0.06222	6.34e-12
8	143808621	143818345	ENSG00000130193	THEM6	0.0486	370	370	blup	0.0335	5.73e-07
8	144239331	144242128	ENSG00000176956	LY6H	0.5028	378	43	enet	0.31603	1.31e-61
8	144635377	144645232	ENSG00000104518	GSDMD	0.1634	327	20	enet	0.10376	3e-07
8	144656955	144660819	ENSG00000147813	NAPRT1	0.6203	325	4	lasso	0.63711	7.48e-161
8	144686083	144691943	ENSG00000104524	PYCRL	0.3786	322	322	bslmm	0.24375	7.57e-46
8	144694788	144700218	ENSG00000104522	TSTA3	0.0981	322	7	lasso	0.05747	4.06e-11
8	144873090	144897549	ENSG00000180900	SCRIB	0.1618	266	266	bslmm	0.09061	8.29e-17
8	144915764	144924200	ENSG00000185189	NRBP2	0.0504	244	244	blup	0.02006	9.19e-05
8	144989321	145050902	ENSG00000178209	PLEC	0.049	236	19	enet	0.0486	1.28e-09
8	145051321	145086940	ENSG00000178685	PARP10	0.0465	231	3	lasso	0.04095	5e-05
8	145106167	145118735	ENSG00000178814	OPLAH	0.0565	217	7	lasso	0.05725	4.43e-11
8	145192672	145195746	ENSG00000235173	FAM203A	0.1418	197	197	bslmm	0.17142	3.18e-26
8	145202919	145316843	ENSG00000179832	MROH1	0.0531	208	208	bslmm	0.02397	1.74e-05
8	145691426	145699585	ENSG00000167702	KIFC2	0.0231	149	7	enet	0.01293	0.00142
8	145703352	145727504	ENSG00000160972	PPP1R16A	0.0581	163	6	enet	0.06698	2.21e-12
8	145728356	145732557	ENSG00000167701	GPT	0.0447	164	2	lasso	0.04583	3.74e-09
8	145743376	145750557	ENSG00000160959	LRRC14	0.022	170	170	blup	0.00179	0.132
8	145754563	145911194	ENSG00000147799	ARHGAP39	0.0393	186	2	lasso	0.05523	9.72e-11
8	146066427	146079121	ENSG00000170619	COMMD5	0.0255	171	3	lasso	0.01728	0.000287
9	2621834	2660053	ENSG00000147852	VLDLR	0.0557	722	722	bslmm	0.01025	0.00437
9	4490444	4587469	ENSG00000106688	SLC1A1	0.0857	759	759	bslmm	0.04253	2.07e-07
9	4662298	4665256	ENSG00000205808	PPAPDC2	0.1274	619	28	enet	0.11349	2.18e-16
9	4679559	4708398	ENSG00000106993	CDC37L1	0.0509	619	4	lasso	0.07013	2.84e-13
9	4711155	4742043	ENSG00000147853	AK3	0.4375	591	48	enet	0.28508	1.15e-54
9	4985033	5128183	ENSG00000096968	JAK2	0.0402	578	578	bslmm	0.00397	0.0741
9	5357973	5437878	ENSG00000107020	PLGRKT	0.3484	454	69	enet	0.21839	2.42e-40
9	5450503	5470566	ENSG00000120217	CD274	0.1251	400	400	bslmm	0.07788	4.01e-08
9	5765076	5833117	ENSG00000099219	ERMP1	0.0652	434	4	lasso	0.03597	1.7e-07
9	6011043	6015618	ENSG00000137040	RANBP6	0.0191	334	6	lasso	0.016	0.000385
9	6532464	6645650	ENSG00000178445	GLDC	0.0674	521	2	lasso	0.01473	0.000634
9	15163620	15307358	ENSG00000155158	TTC39B	0.0548	520	520	bslmm	0.01612	0.000438
9	17579080	17797127	ENSG00000107295	SH3GL2	0.2509	588	588	blup	0.15013	1.7e-27
9	19230433	19374139	ENSG00000137145	DENND4C	0.109	590	12	enet	0.08764	1.72e-10
9	19507450	19786926	ENSG00000155886	SLC24A2	0.07	611	19	enet	0.04948	9.08e-10
9	20658308	20995954	ENSG00000188352	FOCAD	0.0654	561	24	enet	0.05208	3.31e-10
9	21802542	21931646	ENSG00000099810	MTAP	0.2508	439	21	enet	0.39126	7.15e-80
9	23690102	23826335	ENSG00000107105	ELAVL2	0.0554	376	376	bslmm	0.0097	0.00482
9	32384618	32454767	ENSG00000122729	ACO1	0.2373	463	7	lasso	0.14036	1.07e-25
9	32455300	32526322	ENSG00000107201	DDX58	0.1335	488	488	bslmm	0.0633	7.58e-12
9	33921691	34048947	ENSG00000137073	UBAP2	0.0421	349	1	lasso	0.04329	5.29e-08
9	34179003	34252521	ENSG00000165006	UBAP1	0.0482	328	328	blup	0.02973	2.06e-06
9	34329504	34343709	ENSG00000164978	NUDT2	0.4519	316	316	bslmm	0.45288	1.37e-96
9	34366668	34376851	ENSG00000164976	KIAA1161	0.3015	314	14	enet	0.34228	6.97e-41
9	34551430	34590121	ENSG00000122756	CNTFR	0.04	327	19	enet	0.03037	1.65e-06
9	34638130	34651032	ENSG00000213930	GALT	0.1669	322	4	lasso	0.09446	3.23e-17
9	35056061	35073246	ENSG00000165280	VCP	0.028	300	7	lasso	0.01768	0.0002
9	35099888	35103154	ENSG00000165283	STOML2	0.0801	287	1	lasso	0.02368	1.95e-05
9	35736863	35749983	ENSG00000070610	GBA2	0.3822	381	4	lasso	0.4565	1.25e-97
9	35812957	35815351	ENSG00000137133	HINT2	0.0342	387	2	lasso	0.02946	2.08e-06
9	36136732	36163910	ENSG00000122694	GLIPR2	0.2193	374	33	enet	0.16299	6.75e-30
9	36190853	36304778	ENSG00000122705	CLTA	0.0477	405	8	enet	0.03338	4.59e-07
9	37422663	37436987	ENSG00000137106	GRHPR	0.1056	420	420	bslmm	0.08556	6.26e-16
9	37919131	38069210	ENSG00000107338	SHB	0.0314	537	7	enet	0.0193	0.00133
9	38392661	38398658	ENSG00000137124	ALDH1B1	0.5664	423	423	bslmm	0.41468	5.09e-86
9	71650175	71715094	ENSG00000165060	FXN	0.294	502	502	bslmm	0.19392	1.91e-35
9	73143979	74061820	ENSG00000083067	TRPM3	0.2878	800	46	enet	0.20618	2.64e-35
9	74729511	74872109	ENSG00000119125	GDA	0.1898	411	8	lasso	0.13773	3.26e-25
9	75515578	75695358	ENSG00000165092	ALDH1A1	0.0369	337	337	blup	0.01098	0.00278
9	77675489	77703133	ENSG00000106733	NMRK1	0.2537	410	24	enet	0.17541	3.94e-26
9	77703459	77762181	ENSG00000134996	OSTF1	0.0612	436	436	bslmm	0.01774	0.000195
9	79000433	79009433	ENSG00000135002	RFK	0.0918	576	3	lasso	0.05511	1.57e-10
9	79226292	79521003	ENSG00000106772	PRUNE2	0.0911	653	8	lasso	0.07842	1.07e-14
9	79792269	80036457	ENSG00000197969	VPS13A	0.0793	524	524	bslmm	0.04964	8.56e-10
9	80331003	80646374	ENSG00000156052	GNAQ	0.065	468	12	enet	0.05874	2.47e-11
9	80912059	80945009	ENSG00000135069	PSAT1	0.3619	393	40	enet	0.30623	2.23e-59
9	86237964	86259045	ENSG00000148057	IDNK	0.1757	485	485	bslmm	0.13567	3.18e-21
9	86553226	86571901	ENSG00000165118	C9orf64	0.1941	477	7	lasso	0.19659	2.42e-36
9	87283466	87638505	ENSG00000148053	NTRK2	0.0368	674	674	bslmm	0.00789	0.00965
9	91628060	91793682	ENSG00000148082	SHC3	0.096	431	17	enet	0.05233	3.01e-10
9	91975702	92113045	ENSG00000187764	SEMA4D	0.1554	411	23	enet	0.08716	3.3e-16
9	93564069	93660831	ENSG00000165025	SYK	0.0761	502	502	bslmm	0.01185	0.00687
9	93976097	94124195	ENSG00000148090	AUH	0.1464	519	519	bslmm	0.19394	7.97e-36
9	94794281	94877666	ENSG00000090054	SPTLC1	0.1089	394	394	blup	0.06061	1.54e-11
9	94972489	95056038	ENSG00000196305	IARS	0.0578	368	5	lasso	0.01881	0.000129
9	95473645	95527094	ENSG00000185963	BICD2	0.0499	374	374	bslmm	0.03147	1.19e-06
9	95947198	96082854	ENSG00000165238	WNK2	0.0366	441	441	bslmm	0.01655	0.000311
9	97365415	97402531	ENSG00000165140	FBP1	0.2208	289	29	enet	0.1495	3.11e-22
9	99212483	99253618	ENSG00000130956	HABP4	0.0246	279	279	blup	0.00878	0.00674
9	100174232	100258407	ENSG00000196116	TDRD7	0.0983	354	2	lasso	0.08868	2.8e-14
9	100745643	100778225	ENSG00000136938	ANP32B	0.0345	486	3	lasso	0.02612	8.46e-06
9	100819021	100845357	ENSG00000095380	NANS	0.4208	501	9	lasso	0.2871	4.11e-55
9	100883257	100954922	ENSG00000106789	CORO2A	0.1267	537	10	lasso	0.09176	5.22e-17
9	101978708	101984238	ENSG00000119523	ALG2	0.0563	341	4	lasso	0.0349	2.96e-07
9	102668915	102732618	ENSG00000136874	STX17	0.1841	259	12	lasso	0.21894	8.91e-41
9	107509969	107522403	ENSG00000136783	NIPSNAP3A	0.054	535	3	lasso	0.05715	4.61e-11
9	107526438	107539738	ENSG00000165028	NIPSNAP3B	0.2313	534	7	enet	0.30131	2.87e-58
9	108210077	108314714	ENSG00000106701	FSD1L	0.1795	423	33	enet	0.15551	1.69e-28
9	110045418	110094475	ENSG00000119318	RAD23B	0.061	478	478	bslmm	0.01478	0.000621
9	111629797	111696396	ENSG00000070061	IKBKAP	0.1517	577	577	bslmm	0.1609	1.67e-29
9	111704851	111775809	ENSG00000119326	CTNNAL1	0.1117	571	571	bslmm	0.09514	4.01e-13
9	111777432	111882225	ENSG00000106771	TMEM245	0.2937	605	605	bslmm	0.30017	5.17e-58
9	111892573	111929571	ENSG00000260230	FRRS1L	0.0873	548	8	lasso	0.07847	1.05e-14
9	112403068	112713755	ENSG00000243444	PALM2	0.1682	718	50	enet	0.1426	4.16e-26
9	112542769	112934792	ENSG00000241978	AKAP2	0.0683	791	791	blup	0.03135	1.15e-06
9	113006091	113018920	ENSG00000136810	TXN	0.2854	610	21	enet	0.21916	8.04e-41
9	114287439	114340124	ENSG00000173258	ZNF483	0.0403	432	2	lasso	0.02059	7.85e-05
9	114312002	114362135	ENSG00000106853	PTGR1	0.6486	432	112	enet	0.43313	4.9e-91
9	115142217	115234690	ENSG00000119471	HSDL2	0.1875	442	5	lasso	0.18639	5.34e-34
9	115513118	115643951	ENSG00000148158	SNX30	0.0797	476	39	enet	0.03631	1.48e-07
9	115923286	115983641	ENSG00000119321	FKBP15	0.097	537	48	enet	0.02877	2.72e-06
9	116135699	116139279	ENSG00000119431	HDHD3	0.4256	503	44	enet	0.23802	1.16e-44
9	116148597	116163613	ENSG00000148218	ALAD	0.6272	502	75	enet	0.32709	3.65e-64
9	116822407	116840752	ENSG00000106927	AMBP	0.0467	612	612	bslmm	0.01414	0.000799
9	117092149	117095532	ENSG00000228278	ORM2	0.1056	587	46	enet	0.02961	2.16e-06
9	117782806	117880536	ENSG00000041982	TNC	0.1976	583	583	blup	0.18068	2.93e-33
9	121915736	122131745	ENSG00000078725	BRINP1	0.0414	546	546	blup	0.01438	0.000726
9	123363091	123476748	ENSG00000106780	MEGF9	0.041	305	4	lasso	0.03958	4.19e-08
9	123577774	123605262	ENSG00000095261	PSMD5	0.2262	296	296	bslmm	0.26556	1.93e-50
9	123940415	123985292	ENSG00000119396	RAB14	0.0309	331	331	blup	0.00757	0.011
9	123970072	124095121	ENSG00000148180	GSN	0.1499	348	23	enet	0.09393	2.19e-17
9	124101355	124132531	ENSG00000148175	STOM	0.315	347	347	bslmm	0.13987	1.32e-25
9	125132824	125157982	ENSG00000095303	PTGS1	0.0567	406	2	lasso	0.02694	4.34e-05
9	125703112	125867145	ENSG00000011454	RABGAP1	0.0365	364	14	enet	0.02384	1.83e-05
9	126141933	126692431	ENSG00000119522	DENND1A	0.0757	500	500	bslmm	0.0428	1.21e-08
9	127704887	127905785	ENSG00000173611	SCAI	0.0549	294	8	lasso	0.03833	6.81e-08
9	127962821	127996437	ENSG00000136933	RABEPK	0.1984	273	15	enet	0.06527	9.76e-11
9	127997132	128003609	ENSG00000044574	HSPA5	0.0239	270	270	blup	0.02554	9.49e-06
9	129089128	129269320	ENSG00000196814	MVB12B	0.0423	504	5	lasso	0.01535	0.000525
9	130159421	130170703	ENSG00000136856	SLC2A8	0.1083	320	3	lasso	0.08449	1.78e-07
9	130213765	130265780	ENSG00000148356	LRSAM1	0.0239	320	10	enet	0.0195	9.82e-05
9	130267618	130341268	ENSG00000136830	FAM129B	0.0968	321	4	lasso	0.01413	0.000801
9	130500596	130541020	ENSG00000095370	SH2D3C	0.0222	328	4	lasso	0.01029	0.00382
9	130628759	130640022	ENSG00000106992	AK1	0.3389	295	44	enet	0.07481	4.48e-14
9	130683158	130693076	ENSG00000167103	PIP5KL1	0.3639	275	275	bslmm	0.23972	1.36e-44
9	130965658	131017527	ENSG00000106976	DNM1	0.144	244	9	lasso	0.17949	4.95e-33
9	131102925	131123749	ENSG00000167114	SLC27A4	0.0347	219	219	bslmm	0.00993	0.00424
9	131549483	131572711	ENSG00000107021	TBC1D13	0.1746	226	3	lasso	0.22238	1.8e-41
9	131580753	131584956	ENSG00000167136	ENDOG	0.0973	231	5	lasso	0.1371	7.82e-22
9	131595221	131644773	ENSG00000171097	CCBL1	0.0514	247	1	lasso	0.04636	3.04e-09
9	131644391	131680318	ENSG00000136802	LRRC8A	0.0649	264	3	lasso	0.06235	6.03e-12
9	131683174	131704320	ENSG00000175287	PHYHD1	0.4072	264	4	lasso	0.54939	5.67e-127
9	131857089	131873468	ENSG00000095321	CRAT	0.0627	299	6	lasso	0.07367	7.04e-14
9	131873229	131911225	ENSG00000119383	PPP2R4	0.3204	308	8	lasso	0.26765	6.91e-51
9	132565432	132573560	ENSG00000136816	TOR1B	0.0836	415	4	lasso	0.05853	4.11e-08
9	132575223	132586413	ENSG00000136827	TOR1A	0.0883	408	5	lasso	0.05016	6.98e-10
9	132649466	132805473	ENSG00000187239	FNBP1	0.1486	421	4	lasso	0.19772	1.45e-36
9	133320316	133376661	ENSG00000130707	ASS1	0.2973	426	426	bslmm	0.21816	1.28e-40
9	133589333	133763062	ENSG00000097007	ABL1	0.0585	441	441	bslmm	0.03809	1.48e-07
9	133971863	133998539	ENSG00000126878	AIF1L	0.3	384	4	lasso	0.17065	2.41e-31
9	134452157	134615461	ENSG00000107263	RAPGEF1	0.0432	426	426	bslmm	0.01767	0.0002
9	135766735	135820020	ENSG00000165699	TSC1	0.0511	531	17	enet	0.01956	9.63e-05
9	136218610	136223552	ENSG00000148290	SURF1	0.3507	515	53	enet	0.37363	1.1e-74
9	136528682	136605077	ENSG00000123453	SARDH	0.1789	527	28	enet	0.12188	4.4e-22
9	138594031	138684992	ENSG00000107147	KCNT1	0.1055	461	461	bslmm	0.02747	4.98e-06
9	139221932	139254057	ENSG00000160360	GPSM1	0.2501	310	3	lasso	0.19609	3.02e-36
9	139253932	139258241	ENSG00000213221	DNLZ	0.1306	309	309	bslmm	0.06204	1.64e-07
9	139305110	139318213	ENSG00000165688	PMPCA	0.0398	307	4	lasso	0.01949	9.87e-05
9	139323071	139334274	ENSG00000148384	INPP5E	0.1293	306	21	enet	0.14986	2.37e-24
9	139685831	139695047	ENSG00000272896	RP11-216L13.17	0.1273	311	311	bslmm	0.07326	0.000179
9	139776364	139821059	ENSG00000127191	TRAF2	0.0303	304	3	lasso	0.0245	1.53e-05
9	139886870	139888436	ENSG00000148362	C9orf142	0.0402	264	14	enet	0.02529	1.4e-05
9	139942550	139948497	ENSG00000054179	ENTPD2	0.1333	253	23	enet	0.05539	2.13e-10
9	139971953	139978991	ENSG00000197355	UAP1L1	0.276	256	2	lasso	0.38818	1.78e-77
9	140004994	140009629	ENSG00000176978	DPP7	0.3765	261	261	bslmm	0.4173	1.01e-86
9	140354404	140444986	ENSG00000130653	PNPLA7	0.3908	259	9	lasso	0.23376	4.35e-43
10	320130	735683	ENSG00000151240	DIP2C	0.025	366	366	blup	0.012358	0.00168
10	1064847	1071799	ENSG00000148377	IDI2	0.0869	445	445	bslmm	0.049305	8.24e-06
10	1085848	1095110	ENSG00000067064	IDI1	0.0432	454	4	lasso	0.011221	0.00253
10	1095478	1178237	ENSG00000047056	WDR37	0.0466	531	531	blup	0.030394	1.46e-06
10	3108525	3179904	ENSG00000067057	PFKP	0.2224	683	683	blup	0.092764	3.49e-17
10	3179920	3215003	ENSG00000107959	PITRM1	0.4507	671	671	bslmm	0.555586	3.86e-129
10	4934796	5025475	ENSG00000187134	AKR1C1	0.2903	624	624	bslmm	0.180818	2.76e-33
10	5029967	5060223	ENSG00000151632	AKR1C2	0.1096	594	53	enet	0.031455	2.42e-05
10	5077546	5149878	ENSG00000196139	AKR1C3	0.1905	642	642	bslmm	0.08218	1.57e-14
10	5807186	5884095	ENSG00000057608	GDI2	0.2105	650	8	lasso	0.211908	2.28e-39
10	5903580	5931869	ENSG00000134461	ANKRD16	0.2229	610	610	bslmm	0.170691	3.7e-28
10	12110971	12165224	ENSG00000181192	DHTKD1	0.6245	489	489	bslmm	0.601101	1.18e-140
10	12207324	12238143	ENSG00000165609	NUDT5	0.0618	504	504	bslmm	0.062686	5.29e-12
10	13141449	13180291	ENSG00000123240	OPTN	0.0826	603	603	bslmm	0.029608	1.97e-06
10	14560556	14816896	ENSG00000065809	FAM107B	0.2922	694	694	bslmm	0.230228	8.87e-43
10	15119522	15130775	ENSG00000176244	ACBD7	0.063	485	485	bslmm	0.019982	8.16e-05
10	15144583	15210692	ENSG00000152465	NMT2	0.0733	509	3	lasso	0.032998	5.33e-07
10	15253642	15413061	ENSG00000148468	FAM171A1	0.4599	467	21	enet	0.365078	2.84e-73
10	16478942	16555736	ENSG00000165983	PTER	0.3075	536	21	enet	0.344732	1.78e-45
10	16632610	16859527	ENSG00000148484	RSU1	0.1414	623	4	lasso	0.120473	6.86e-22
10	17270258	17279592	ENSG00000026025	VIM	0.0334	561	561	blup	0.006519	0.0169
10	18240768	18332221	ENSG00000148482	SLC39A12	0.1758	408	408	bslmm	0.116182	3.96e-21
10	22823778	23003484	ENSG00000150867	PIP4K2A	0.5465	285	4	lasso	0.578999	1.31e-137
10	24872538	25012597	ENSG00000107863	ARHGAP21	0.076	450	17	enet	0.048827	1.17e-09
10	25137536	25241533	ENSG00000099256	PRTFDC1	0.2924	424	66	enet	0.166542	2.08e-30
10	25305587	25315593	ENSG00000185875	THNSL1	0.1307	357	44	enet	0.06618	1.78e-12
10	27484146	27531059	ENSG00000107897	ACBD5	0.1116	412	412	bslmm	0.046147	3.92e-09
10	27793197	27831143	ENSG00000099246	RAB18	0.1333	394	9	enet	0.085571	6.23e-16
10	28339922	28623415	ENSG00000150054	MPP7	0.0714	604	604	blup	0.039626	4.13e-08
10	30598730	30663377	ENSG00000107951	MTPAP	0.2519	554	6	lasso	0.301898	2.11e-58
10	32094365	32217742	ENSG00000165322	ARHGAP12	0.058	344	344	bslmm	0.043105	1.62e-08
10	33466420	33625190	ENSG00000099250	NRP1	0.0838	546	546	bslmm	0.023675	2.71e-05
10	35297479	35379570	ENSG00000108094	CUL2	0.0331	289	2	lasso	0.0379	8.03e-08
10	45869661	45941561	ENSG00000012779	ALOX5	0.0589	287	287	bslmm	0.028151	0.000284
10	46222648	46288409	ENSG00000172661	FAM21C	0.2307	133	133	bslmm	0.062623	2.82e-11
10	52750945	54058110	ENSG00000185532	PRKG1	0.3403	1080	20	enet	0.326126	6.11e-64
10	60028818	60049346	ENSG00000122873	CISD1	0.1532	368	27	enet	0.14836	3.61e-27
10	60144782	60158981	ENSG00000108064	TFAM	0.1193	370	4	lasso	0.116515	2.23e-21
10	61548521	61666414	ENSG00000108091	CCDC6	0.1903	554	37	enet	0.159223	3.43e-29
10	64564516	64568238	ENSG00000181915	ADO	0.2403	398	5	lasso	0.388714	3.22e-79
10	64893050	64914783	ENSG00000148572	NRBF2	0.021	324	12	enet	0.01709	0.000344
10	67672276	69455927	ENSG00000183230	CTNNA3	0.0616	1203	1203	blup	0.01774	0.000195
10	69681665	69835105	ENSG00000148634	HERC4	0.0737	338	338	bslmm	0.023324	2.23e-05
10	70042417	70092806	ENSG00000108187	PBLD	0.3584	342	8	lasso	0.434902	1.59e-91
10	70100864	70167051	ENSG00000204130	RUFY2	0.0371	350	40	enet	0.017001	0.00026
10	70748487	70776738	ENSG00000198954	KIAA1279	0.2192	381	5	lasso	0.241155	2.61e-45
10	70939988	70968855	ENSG00000156502	SUPV3L1	0.0338	476	476	blup	0.012785	0.00136
10	71029740	71161638	ENSG00000156515	HK1	0.0634	640	19	enet	0.02133	4.83e-05
10	71211229	71267425	ENSG00000099282	TSPAN15	0.1818	656	7	lasso	0.137741	3.24e-25
10	71812552	71872036	ENSG00000099284	H2AFY2	0.0748	680	9	lasso	0.055491	8.78e-11
10	71962586	71993667	ENSG00000180817	PPA1	0.0922	630	8	lasso	0.068945	4.53e-13
10	72058729	72142382	ENSG00000172731	LRRC20	0.0766	645	11	enet	0.048865	1.15e-09
10	72238577	72328205	ENSG00000107719	PALD1	0.0972	628	628	bslmm	0.035071	3.34e-07
10	72642037	72648541	ENSG00000166228	PCBD1	0.0819	609	609	bslmm	0.033964	3.67e-07
10	74127098	74385899	ENSG00000107745	MICU1	0.0491	337	337	bslmm	0.051486	5.18e-10
10	74943120	75008620	ENSG00000213551	DNAJC9	0.0262	179	179	blup	0.014485	0.000962
10	75504120	75531919	ENSG00000176986	SEC24C	0.0707	210	9	lasso	0.074461	5.15e-14
10	75572259	75634343	ENSG00000148660	CAMK2G	0.0865	212	212	bslmm	0.021113	5.26e-05
10	75757872	75879918	ENSG00000035403	VCL	0.1675	227	11	enet	0.119177	7.44e-22
10	75910960	76469061	ENSG00000156110	ADK	0.1237	333	16	enet	0.092192	4.4e-17
10	76969912	76991206	ENSG00000165637	VDAC2	0.0329	253	253	blup	0.008741	0.00684
10	76993727	76995788	ENSG00000165644	COMTD1	0.5165	247	66	enet	0.26503	7.4e-50
10	78629359	79398353	ENSG00000156113	KCNMA1	0.0471	748	748	bslmm	0.014015	0.000838
10	81107225	81115093	ENSG00000108179	PPIF	0.0678	335	335	bslmm	0.038277	6.95e-08
10	81910645	81965328	ENSG00000122359	ANXA11	0.2044	412	412	bslmm	0.224641	6.28e-42
10	82213922	82292879	ENSG00000108219	TSPAN14	0.0504	531	531	blup	0.025993	1.48e-05
10	87359312	88126250	ENSG00000182771	GRID1	0.2605	703	703	bslmm	0.17938	5.2e-33
10	88428206	88495825	ENSG00000122367	LDB3	0.0501	336	1	lasso	0.026085	7.6e-05
10	88718375	88723017	ENSG00000173267	SNCG	0.4802	218	218	bslmm	0.313857	4.12e-61
10	88727949	88743691	ENSG00000148671	ADIRF	0.1692	215	215	blup	0.065142	2.02e-12
10	88810243	88854623	ENSG00000148672	GLUD1	0.0494	221	2	lasso	0.054943	1.09e-10
10	89419370	89507462	ENSG00000198682	PAPSS2	0.0437	317	317	blup	0.019342	0.000269
10	89511269	89601100	ENSG00000138138	ATAD1	0.0734	352	11	enet	0.070174	2.79e-13
10	90639491	90734910	ENSG00000138134	STAMBPL1	0.0528	524	524	bslmm	0.034964	2.49e-07
10	90750414	90775542	ENSG00000026103	FAS	0.5629	488	13	enet	0.594408	1.68e-140
10	91061712	91069033	ENSG00000119922	IFIT2	0.0863	475	4	lasso	0.085853	1.62e-14
10	91174343	91180758	ENSG00000152778	IFIT5	0.2057	487	6	lasso	0.255654	2.45e-48
10	94590935	94819250	ENSG00000138190	EXOC6	0.1613	509	509	bslmm	0.195137	4.65e-36
10	95066186	95242074	ENSG00000138119	MYOF	0.5147	566	12	lasso	0.269149	2.98e-50
10	96997329	97050781	ENSG00000107438	PDLIM1	0.0847	474	27	enet	0.047093	4.16e-09
10	97071528	97321171	ENSG00000095637	SORBS1	0.1499	531	52	enet	0.049431	1.11e-09
10	97365696	97416463	ENSG00000059573	ALDH18A1	0.4	438	438	bslmm	0.385762	1.83e-78
10	98102973	98119092	ENSG00000197430	OPALIN	0.1007	390	15	enet	0.073383	7.88e-14
10	99116115	99161127	ENSG00000052749	RRP12	0.0235	412	5	lasso	0.013502	0.00128
10	99218081	99258551	ENSG00000155229	MMS19	0.0874	427	4	lasso	0.076576	2.23e-14
10	99624757	99790585	ENSG00000095713	CRTAC1	0.3192	491	491	bslmm	0.269561	2.68e-51
10	99894387	100004654	ENSG00000166024	R3HCC1L	0.2356	483	483	bslmm	0.012026	0.119
10	100143322	100174941	ENSG00000119943	PYROXD2	0.0514	427	2	lasso	0.01454	0.0132
10	101088856	101154087	ENSG00000119946	CNNM1	0.1348	420	24	enet	0.067499	8.01e-13
10	101471601	101491857	ENSG00000014919	COX15	0.1068	393	15	enet	0.079343	8.8e-15
10	101909851	101948091	ENSG00000107566	ERLIN1	0.3686	323	14	enet	0.367212	8.41e-74
10	101992055	102027437	ENSG00000095485	CWF19L1	0.1271	321	4	lasso	0.14758	1.89e-25
10	102033713	102046469	ENSG00000196072	BLOC1S2	0.0694	321	4	lasso	0.026388	6.83e-06
10	102288829	102319755	ENSG00000166135	HIF1AN	0.0347	364	4	lasso	0.025606	9.24e-06
10	102790991	102800998	ENSG00000107819	SFXN3	0.5444	387	387	bslmm	0.342116	1.05e-67
10	103330317	103369425	ENSG00000166171	DPCD	0.1252	274	274	bslmm	0.134554	1.98e-23
10	103585731	103603677	ENSG00000120049	KCNIP2	0.0428	218	218	blup	0.014516	0.000886
10	104238986	104262482	ENSG00000138107	ACTR1A	0.0408	310	310	bslmm	0.018038	0.000174
10	104433488	104474164	ENSG00000138175	ARL3	0.1968	344	344	bslmm	0.22316	1.25e-41
10	104613980	104624718	ENSG00000166275	C10orf32	0.0703	322	4	lasso	0.078968	8.63e-15
10	104629273	104661656	ENSG00000214435	AS3MT	0.3682	328	328	bslmm	0.188789	8.22e-33
10	104678050	104849978	ENSG00000148842	CNNM2	0.1782	391	7	lasso	0.195779	7.5e-36
10	104845940	104953056	ENSG00000076685	NT5C2	0.0852	365	28	enet	0.114365	5.39e-21
10	105036920	105050108	ENSG00000148798	INA	0.0684	336	14	enet	0.067559	7.82e-13
10	105726959	105788991	ENSG00000065613	SLK	0.3056	384	44	enet	0.173131	8.13e-32
10	105995114	106027217	ENSG00000148834	GSTO1	0.8802	367	367	bslmm	0.563081	8.41e-132
10	111624524	111683311	ENSG00000108039	XPNPEP1	0.0538	288	288	bslmm	0.04833	1.42e-09
10	111756126	111895323	ENSG00000148700	ADD3	0.0693	340	6	lasso	0.081763	2.84e-15
10	112631565	112659764	ENSG00000150593	PDCD4	0.0967	456	34	enet	0.051248	4.58e-10
10	115438942	115490662	ENSG00000165806	CASP7	0.1902	524	30	enet	0.118577	2.56e-05
10	115614420	115676953	ENSG00000196865	NHLRC2	0.2223	540	540	bslmm	0.175582	2.77e-32
10	116054583	116164515	ENSG00000169129	AFAP1L2	0.104	454	7	lasso	0.039081	5.88e-08
10	116190872	116444762	ENSG00000099204	ABLIM1	0.1489	466	466	bslmm	0.093475	2.62e-17
10	116697952	116737430	ENSG00000165832	TRUB1	0.0443	302	19	enet	0.045329	9.75e-09
10	116853124	117708503	ENSG00000107518	ATRNL1	0.0254	629	629	blup	0.012895	0.0013
10	117816444	118032979	ENSG00000151892	GFRA1	0.1664	529	529	blup	0.124321	1.94e-21
10	118430703	118502085	ENSG00000165868	HSPA12A	0.1136	397	6	lasso	0.073592	7.25e-14
10	120900279	120925179	ENSG00000183605	SFXN4	0.3041	422	53	enet	0.314189	3.46e-61
10	120927215	120938345	ENSG00000165672	PRDX3	0.036	429	2	lasso	0.02691	5.58e-06
10	120967101	121215131	ENSG00000198873	GRK5	0.0436	470	4	lasso	0.034913	2.95e-07
10	121410882	121437331	ENSG00000151929	BAG3	0.0935	405	12	enet	0.055541	8.61e-11
10	121652223	121702014	ENSG00000107651	SEC23IP	0.2303	407	37	enet	0.292448	2.72e-56
10	123237848	123357972	ENSG00000066468	FGFR2	0.0494	545	17	enet	0.021184	0.000294
10	123499939	123688316	ENSG00000107669	ATE1	0.2745	643	33	enet	0.225056	1.27e-41
10	124134212	124191867	ENSG00000107679	PLEKHA1	0.0678	529	13	enet	0.063111	4.48e-12
10	124768495	124817827	ENSG00000196177	ACADSB	0.1726	520	5	lasso	0.121894	2.42e-22
10	126150403	126306457	ENSG00000107902	LHPP	0.2509	550	550	bslmm	0.214443	7.1e-40
10	126436718	126480439	ENSG00000203791	METTL10	0.2482	537	537	blup	0.05404	0.0171
10	126676421	126849739	ENSG00000175029	CTBP2	0.0405	561	3	lasso	0.000363	0.262
10	127477146	127511817	ENSG00000188690	UROS	0.2357	528	528	bslmm	0.36832	4.47e-74
10	129705325	129884119	ENSG00000132334	PTPRE	0.0562	753	753	bslmm	0.012121	0.00186
10	131265448	131566271	ENSG00000170430	MGMT	0.492	675	14	lasso	0.399751	9.7e-81
10	131934663	131982785	ENSG00000108010	GLRX3	0.2055	572	572	bslmm	0.192195	1.74e-35
10	133781578	133795435	ENSG00000176171	BNIP3	0.1162	461	1	lasso	0.090928	1.09e-10
10	133918175	133998313	ENSG00000188385	JAKMIP3	0.0657	445	5	lasso	0.041092	2.34e-08
10	134000404	134019280	ENSG00000151640	DPYSL4	0.242	415	415	bslmm	0.239351	6.17e-45
10	134020996	134145351	ENSG00000165752	STK32C	0.1058	456	456	bslmm	0.042855	1.3e-08
10	134351324	134596979	ENSG00000068383	INPP5A	0.1039	498	18	enet	0.10781	7.89e-20
10	135175984	135187193	ENSG00000127884	ECHS1	0.4219	269	44	enet	0.319537	2.05e-62
11	167784	207428	ENSG00000177951	BET1L	0.1039	228	228	bslmm	0.02862	0.0036
11	207511	215113	ENSG00000177963	RIC8A	0.2984	231	36	enet	0.21848	1.1e-40
11	215458	236931	ENSG00000142082	SIRT3	0.1239	241	15	enet	0.10823	6.66e-20
11	494512	507300	ENSG00000023191	RNH1	0.3247	358	7	lasso	0.42634	3.6e-89
11	532242	537287	ENSG00000174775	HRAS	0.1186	369	24	enet	0.09364	2.45e-17
11	694438	727727	ENSG00000177106	EPS8L2	0.3008	414	414	bslmm	0.18986	2.95e-31
11	747329	765024	ENSG00000177156	TALDO1	0.0616	394	394	bslmm	0.03957	4.21e-08
11	767220	777488	ENSG00000177225	PDDC1	0.0247	381	381	blup	0.01157	0.0028
11	790475	798316	ENSG00000177542	SLC25A22	0.1793	373	8	lasso	0.13285	2.53e-24
11	832843	839831	ENSG00000177697	CD151	0.0872	370	4	lasso	0.05286	3.71e-10
11	842808	867116	ENSG00000214063	TSPAN4	0.1437	369	13	enet	0.16138	2.95e-06
11	867357	915058	ENSG00000177830	CHID1	0.0795	385	385	bslmm	0.02509	1.13e-05
11	924894	1012239	ENSG00000183020	AP2A2	0.2492	381	7	lasso	0.18698	1.79e-34
11	1411129	1483919	ENSG00000174672	BRSK2	0.1088	397	397	blup	0.05022	6.82e-10
11	1773982	1785222	ENSG00000117984	CTSD	0.0645	410	26	enet	0.01975	8.93e-05
11	1874200	1913497	ENSG00000130592	LSP1	0.2712	440	440	bslmm	0.19649	5.14e-31
11	2920951	2946476	ENSG00000110628	SLC22A18	0.2943	449	449	blup	0.07993	2.83e-05
11	2965667	3013607	ENSG00000205531	NAP1L4	0.1237	447	447	bslmm	0.0959	9.88e-18
11	3022152	3078843	ENSG00000110619	CARS	0.0559	432	432	blup	0.02593	8.15e-06
11	3875757	4114439	ENSG00000167323	STIM1	0.0678	488	488	blup	0.05143	4.26e-10
11	4115937	4160106	ENSG00000167325	RRM1	0.0403	467	11	enet	0.04347	1.1e-08
11	5269313	5271122	ENSG00000213934	HBG1	0.0558	824	824	bslmm	0.01821	0.000163
11	5274420	5667019	ENSG00000196565	HBG2	0.2284	1029	3	lasso	0.19244	6.21e-24
11	6634000	6640692	ENSG00000166340	TPP1	0.085	557	557	bslmm	0.03065	1.32e-06
11	7686331	7698453	ENSG00000166394	CYB5R2	0.1042	600	600	bslmm	0.04105	2.38e-08
11	9160372	9286937	ENSG00000184014	DENND5A	0.0558	386	7	lasso	0.02749	2.65e-05
11	9302201	9336327	ENSG00000166471	TMEM41B	0.0654	364	19	enet	0.03681	4.76e-06
11	9406169	9469673	ENSG00000205339	IPO7	0.0309	385	385	bslmm	0.014	0.000842
11	9685624	9774538	ENSG00000133789	SWAP70	0.248	345	345	blup	0.22273	1.53e-41
11	9800214	10315754	ENSG00000133812	SBF2	0.1054	600	7	lasso	0.10001	8.71e-15
11	10329860	10529126	ENSG00000133805	AMPD3	0.2866	522	522	blup	0.21105	3.38e-39
11	10533225	10562777	ENSG00000110315	RNF141	0.3018	458	458	bslmm	0.28898	1.59e-55
11	10594638	10715535	ENSG00000072952	MRVI1	0.3338	561	25	enet	0.30267	1.42e-58
11	11862970	11980870	ENSG00000170242	USP47	0.0769	831	1	lasso	0.06531	1.89e-12
11	14299472	14386052	ENSG00000133818	RRAS2	0.0858	397	5	lasso	0.04837	1.4e-09
11	17229700	17371521	ENSG00000070081	NUCB2	0.1072	534	3	lasso	0.04097	1.22e-05
11	17414432	17498449	ENSG00000006071	ABCC8	0.271	491	23	enet	0.16517	1.77e-29
11	17809595	18034709	ENSG00000129158	SERGEF	0.2533	576	12	lasso	0.28872	2.28e-47
11	18252970	18270182	ENSG00000255071	SAA2-SAA4	0.0889	386	2	lasso	0.04627	2.52e-05
11	18260770	18270190	ENSG00000134339	SAA2	0.1169	384	9	lasso	0.05077	1.05e-05
11	18415935	18429972	ENSG00000134333	LDHA	0.0666	396	9	lasso	0.05356	1.86e-10
11	20385231	20405329	ENSG00000109854	HTATIP2	0.477	628	15	enet	0.38193	1.73e-77
11	22214722	22304903	ENSG00000171714	ANO5	0.1868	385	9	lasso	0.12644	1.06e-11
11	22359643	22401049	ENSG00000091664	SLC17A6	0.238	369	369	bslmm	0.19452	6.13e-36
11	22835345	22851845	ENSG00000198168	SVIP	0.1314	415	7	lasso	0.09019	9.84e-17
11	26210829	26684835	ENSG00000134343	ANO3	0.0482	646	646	blup	0.00818	0.0101
11	27062272	27149356	ENSG00000129151	BBOX1	0.4875	476	476	bslmm	0.38065	3.64e-77
11	31833939	32127301	ENSG00000049449	RCN1	0.2044	483	483	bslmm	0.19191	1.98e-35
11	33060963	33127489	ENSG00000176148	TCP11L1	0.092	303	303	bslmm	0.08718	3.28e-16
11	33762485	33796089	ENSG00000110429	FBXO3	0.1045	397	397	bslmm	0.07694	1.93e-14
11	34460472	34493609	ENSG00000121691	CAT	0.2051	559	559	bslmm	0.16508	2.72e-30
11	34874641	34938046	ENSG00000149089	APIP	0.3481	663	14	lasso	0.54738	4.92e-124
11	34937376	35042138	ENSG00000110435	PDHX	0.0631	700	21	enet	0.05575	7.93e-11
11	36508577	36531822	ENSG00000175104	TRAF6	0.0571	527	3	lasso	0.02956	3.87e-06
11	43577986	43878167	ENSG00000149084	HSD17B12	0.4915	555	52	enet	0.55046	2.4e-127
11	43946892	43965888	ENSG00000187479	C11orf96	0.0899	453	4	lasso	0.05071	4.41e-08
11	44585977	44641913	ENSG00000085117	CD82	0.3993	546	13	enet	0.29694	2.73e-57
11	45261852	45307870	ENSG00000019505	SYT13	0.0339	472	472	blup	0.02473	1.92e-05
11	46354455	46402104	ENSG00000149091	DGKZ	0.021	222	222	bslmm	0.01135	0.00241
11	46698630	46722165	ENSG00000175220	ARHGAP1	0.0635	229	16	enet	0.07848	1.05e-14
11	46764598	46867847	ENSG00000175216	CKAP5	0.0291	272	272	blup	0.03826	6.99e-08
11	46878419	46940193	ENSG00000134569	LRP4	0.0719	267	6	lasso	0.12678	3.19e-23
11	47199076	47207994	ENSG00000165912	PACSIN3	0.1126	273	5	lasso	0.10611	3.5e-19
11	47290712	47351582	ENSG00000110514	MADD	0.4652	286	18	enet	0.26564	1.85e-50
11	47586982	47595013	ENSG00000110536	PTPMT1	0.1239	252	12	enet	0.07746	2.01e-14
11	48002113	48189670	ENSG00000149177	PTPRJ	0.053	247	13	enet	0.03996	4.03e-08
11	49168187	49230222	ENSG00000086205	FOLH1	0.2842	156	8	lasso	0.25851	1.75e-48
11	57067112	57092426	ENSG00000149115	TNKS1BP1	0.0559	363	363	bslmm	0.03798	7.79e-08
11	57520715	57587018	ENSG00000198561	CTNND1	0.2312	390	33	enet	0.24281	1.19e-45
11	60681346	60690915	ENSG00000110108	TMEM109	0.3231	336	336	bslmm	0.1726	2.2e-31
11	60691935	60704631	ENSG00000006118	TMEM132A	0.1272	333	333	bslmm	0.06818	6.13e-13
11	60897728	60929089	ENSG00000167987	VPS37C	0.0345	297	297	blup	0.00984	0.00708
11	61447905	61514473	ENSG00000134780	DAGLA	0.0317	324	324	bslmm	0.01416	0.000828
11	62104920	62160882	ENSG00000162174	ASRGL1	0.2685	350	11	lasso	0.37456	1.24e-75
11	62369690	62380237	ENSG00000149499	EML3	0.042	313	313	blup	0.02405	2.02e-05
11	62382768	62389647	ENSG00000149541	B3GAT3	0.146	312	5	lasso	0.17276	9.58e-32
11	62392298	62414104	ENSG00000089597	GANAB	0.3033	314	7	lasso	0.15838	4.94e-29
11	62480102	62494821	ENSG00000214753	HNRNPUL2	0.0408	280	2	lasso	0.02138	4.74e-05
11	63391559	63439393	ENSG00000184743	ATL3	0.2429	273	4	lasso	0.25832	6.69e-49
11	63952744	63972015	ENSG00000168439	STIP1	0.0424	306	306	blup	0.02612	7.58e-06
11	63991271	63993726	ENSG00000149743	TRPT1	0.1024	308	3	lasso	0.05591	6.87e-08
11	64011956	64014413	ENSG00000173457	PPP1R14B	0.0256	307	307	blup	0.01408	0.00259
11	64018995	64036622	ENSG00000149782	PLCB3	0.0967	317	8	lasso	0.0746	4.88e-14
11	64085560	64089283	ENSG00000126432	PRDX5	0.0874	323	323	blup	0.03302	5.29e-07
11	64494383	64512928	ENSG00000068831	RASGRP2	0.0387	302	12	enet	0.04455	2.13e-08
11	64513861	64527769	ENSG00000068976	PYGM	0.1856	292	292	blup	0.13567	7.74e-25
11	64619114	64655768	ENSG00000110047	EHD1	0.2145	289	289	bslmm	0.10261	6.55e-19
11	64685025	64701945	ENSG00000068971	PPP2R5B	0.063	280	6	lasso	0.0413	2.16e-08
11	64781585	64789656	ENSG00000213465	ARL2	0.0513	269	2	lasso	0.05483	1.14e-10
11	64794880	64808044	ENSG00000110025	SNX15	0.185	268	18	enet	0.15747	1.34e-28
11	65292548	65306175	ENSG00000142186	SCYL1	0.1165	325	325	bslmm	0.04553	4.21e-09
11	65590493	65629497	ENSG00000172757	CFL1	0.0751	331	3	lasso	0.07585	2.98e-14
11	65601112	65624367	ENSG00000172803	SNX32	0.395	328	17	enet	0.3955	5.75e-81
11	65837834	66012218	ENSG00000175115	PACS1	0.2218	368	9	lasso	0.21241	1.81e-39
11	66097713	66104311	ENSG00000174791	RIN1	0.1167	280	4	lasso	0.05829	2.95e-11
11	66112843	66115163	ENSG00000174684	B3GNT1	0.0426	280	5	enet	0.03073	1.43e-06
11	66247484	66277130	ENSG00000254986	DPP3	0.0514	263	5	lasso	0.0615	8.43e-12
11	66330934	66336312	ENSG00000174080	CTSF	0.0434	236	236	bslmm	0.03001	2.14e-06
11	66360292	66373490	ENSG00000173992	CCS	0.0826	234	234	bslmm	0.06913	4.22e-13
11	66452719	66496697	ENSG00000173898	SPTBN2	0.019	222	12	enet	0.01319	0.00116
11	66615704	66725847	ENSG00000173599	PC	0.1776	201	201	blup	0.0527	2.6e-10
11	67205519	67211292	ENSG00000172725	CORO1B	0.028	156	5	enet	0.00431	0.0427
11	67250512	67258574	ENSG00000110711	AIP	0.0244	155	155	blup	0.01643	0.000325
11	67351066	67354131	ENSG00000084207	GSTP1	0.3704	175	9	lasso	0.47792	6.33e-104
11	67395409	67397401	ENSG00000167799	NUDT8	0.0385	180	3	lasso	0.02681	0.000131
11	67410026	67418130	ENSG00000132744	ACY3	0.455	188	188	bslmm	0.20935	3.7e-31
11	68522088	68611878	ENSG00000110090	CPT1A	0.1312	416	416	blup	0.14197	5.44e-26
11	68771863	68780877	ENSG00000172935	MRGPRF	0.2906	386	6	lasso	0.30797	1.55e-32
11	71139239	71163914	ENSG00000172893	DHCR7	0.0276	301	2	lasso	0.01649	0.000317
11	71164155	71235153	ENSG00000172890	NADSYN1	0.103	307	41	enet	0.04288	4.48e-07
11	71713910	71791739	ENSG00000137497	NUMA1	0.0501	214	11	enet	0.03467	2.79e-07
11	72287185	72385635	ENSG00000186642	PDE2A	0.2338	275	14	lasso	0.14449	1.87e-26
11	73357223	73373864	ENSG00000021300	PLEKHB1	0.1148	283	6	lasso	0.10101	1.25e-18
11	73386683	73472182	ENSG00000175582	RAB6A	0.0275	296	10	enet	0.00937	0.00531
11	73583712	73588033	ENSG00000181924	COA4	0.1662	263	263	bslmm	0.04137	5.59e-08
11	73587744	73638790	ENSG00000175575	PAAF1	0.5337	279	279	bslmm	0.15557	6.47e-28
11	74041363	74109518	ENSG00000165434	PGM2L1	0.4181	391	391	bslmm	0.23797	1.19e-44
11	74699179	74729938	ENSG00000162139	NEU3	0.0778	408	26	enet	0.09175	5.25e-17
11	75297963	75380165	ENSG00000171533	MAP6	0.2087	368	368	bslmm	0.1273	2.56e-23
11	75526212	75854239	ENSG00000198382	UVRAG	0.0399	453	16	enet	0.03949	5.03e-08
11	76777979	76837201	ENSG00000149260	CAPN5	0.2188	403	45	enet	0.13288	2.49e-24
11	77032752	77185680	ENSG00000149269	PAK1	0.1221	380	9	enet	0.10635	1.43e-19
11	77532155	77629478	ENSG00000087884	AAMDC	0.39	352	352	bslmm	0.63595	2.35e-160
11	77811982	77850706	ENSG00000159063	ALG8	0.1268	339	339	bslmm	0.04219	0.000104
11	77882295	77899868	ENSG00000188997	KCTD21	0.261	327	6	lasso	0.28511	7.26e-48
11	78147007	78285919	ENSG00000137513	NARS2	0.224	432	432	bslmm	0.16786	8.12e-31
11	78363876	79151992	ENSG00000149256	TENM4	0.1032	834	27	enet	0.06248	5.73e-12
11	82970139	82997450	ENSG00000137500	CCDC90B	0.2111	341	341	bslmm	0.14441	1.94e-26
11	85405267	85522184	ENSG00000137501	SYTL2	0.1593	356	356	bslmm	0.05246	3.98e-10
11	86013253	86056969	ENSG00000149196	C11orf73	0.0447	495	3	lasso	0.03177	1.06e-06
11	86152150	86383678	ENSG00000151376	ME3	0.5363	616	106	enet	0.27836	3.36e-53
11	86502101	86663952	ENSG00000150687	PRSS23	0.3731	602	7	lasso	0.09731	0.000363
11	88026760	88070955	ENSG00000109861	CTSC	0.0919	462	6	lasso	0.05637	6.07e-08
11	89934328	89956532	ENSG00000110172	CHORDC1	0.2875	257	257	bslmm	0.23525	4.3e-44
11	93474757	93497915	ENSG00000182919	C11orf54	0.5517	358	358	bslmm	0.64199	5.68e-163
11	93862094	93915138	ENSG00000110218	PANX1	0.1382	385	7	lasso	0.10826	1.4e-19
11	94152895	94227074	ENSG00000020922	MRE11A	0.2113	372	4	lasso	0.2169	2.29e-40
11	94822974	94865809	ENSG00000149218	ENDOD1	0.1237	434	24	enet	0.07952	6.94e-15
11	98891683	100229616	ENSG00000149972	CNTN5	0.1764	1188	1188	bslmm	0.11553	5.17e-21
11	102980160	103350591	ENSG00000187240	DYNC2H1	0.0397	651	651	bslmm	0.01087	0.00319
11	104896170	104972158	ENSG00000137752	CASP1	0.0785	304	9	lasso	0.07638	9.33e-11
11	105921825	105948492	ENSG00000182359	KBTBD3	0.1581	347	347	bslmm	0.06948	3.67e-13
11	106544738	106889250	ENSG00000152402	GUCY1A2	0.0398	530	530	blup	0.01478	0.000622
11	107461817	107537505	ENSG00000110675	ELMOD1	0.0923	413	6	lasso	0.05924	2.03e-11
11	107799229	107834208	ENSG00000179331	RAB39A	0.0438	341	14	enet	0.01503	0.000775
11	107879459	107978503	ENSG00000166266	CUL5	0.0405	352	352	blup	0.01924	0.000109
11	107992243	108018503	ENSG00000075239	ACAT1	0.0334	318	5	enet	0.01634	0.000337
11	108093211	108239829	ENSG00000149311	ATM	0.0858	332	332	blup	0.0508	1.23e-05
11	108342832	108369159	ENSG00000178202	KDELC2	0.2918	292	292	bslmm	0.17426	3.7e-25
11	110045605	110167447	ENSG00000137710	RDX	0.1312	410	410	bslmm	0.07235	1.19e-13
11	111411005	111432264	ENSG00000204381	LAYN	0.2259	349	349	bslmm	0.14941	1.18e-05
11	111779289	111794446	ENSG00000109846	CRYAB	0.0854	299	4	lasso	0.13308	6.78e-24
11	111895538	111935114	ENSG00000150768	DLAT	0.0565	317	317	bslmm	0.03664	1.31e-07
11	112097088	112140678	ENSG00000150787	PTS	0.0353	375	9	enet	0.03018	5.22e-05
11	112831997	113149158	ENSG00000149294	NCAM1	0.1147	605	605	bslmm	0.10216	7.85e-19
11	114310108	114321001	ENSG00000076043	REXO2	0.1097	524	524	bslmm	0.0882	2.18e-16
11	115039938	115375675	ENSG00000182985	CADM1	0.0527	582	582	blup	0.03692	1.35e-07
11	116714118	116969153	ENSG00000160584	SIK3	0.0597	612	1	lasso	0.0994	2.41e-18
11	117014983	117047610	ENSG00000168092	PAFAH1B2	0.0369	481	3	lasso	0.02063	6.36e-05
11	117049449	117068160	ENSG00000149577	SIDT2	0.0973	465	465	bslmm	0.02069	0.000805
11	118004092	118023603	ENSG00000177098	SCN4B	0.1339	511	511	bslmm	0.11249	1.16e-20
11	118032666	118047388	ENSG00000149575	SCN2B	0.0567	501	501	blup	0.0093	0.00546
11	118401756	118417995	ENSG00000149582	TMEM25	0.077	407	407	bslmm	0.04649	9.84e-09
11	118477155	118528741	ENSG00000019144	PHLDB1	0.0819	408	6	lasso	0.06355	4.77e-12
11	118889142	118896164	ENSG00000196655	TRAPPC4	0.0613	357	4	lasso	0.04269	1.81e-08
11	118914900	118927913	ENSG00000149428	HYOU1	0.0504	353	3	enet	0.00492	0.033
11	118955576	118964259	ENSG00000256269	HMBS	0.2813	347	347	bslmm	0.10317	7.25e-19
11	118967213	118979041	ENSG00000172269	DPAGT1	0.0482	350	350	bslmm	0.0293	4.02e-05
11	118972908	118989252	ENSG00000172375	C2CD2L	0.2267	353	7	lasso	0.1792	5.65e-33
11	119037277	119054725	ENSG00000160703	NLRX1	0.2029	361	8	lasso	0.17369	6.36e-32
11	119494120	119599794	ENSG00000110400	PVRL1	0.0601	465	465	blup	0.03011	1.62e-06
11	120207787	120360645	ENSG00000196914	ARHGEF12	0.0463	568	13	enet	0.04258	1.32e-08
11	122526383	122685181	ENSG00000154127	UBASH3B	0.0543	510	1	lasso	0.07879	1.19e-14
11	123986069	124018428	ENSG00000110002	VWA5A	0.2223	551	23	enet	0.22525	4.73e-42
11	125439112	125454575	ENSG00000149547	EI24	0.0422	510	3	lasso	0.01443	0.0016
11	126081309	126132881	ENSG00000197798	FAM118B	0.0639	630	3	lasso	0.0455	1.22e-08
11	126132814	126139039	ENSG00000182934	SRPR	0.0513	599	599	bslmm	0.01727	0.000234
11	126138950	126148026	ENSG00000110074	FOXRED1	0.0715	602	4	lasso	0.05672	5.43e-11
11	126173647	126215644	ENSG00000110063	DCPS	0.2553	652	652	bslmm	0.16061	1.88e-29
11	128834955	129149219	ENSG00000134909	ARHGAP32	0.0551	664	3	lasso	0.02247	3.11e-05
11	130745331	130786404	ENSG00000120451	SNX19	0.1059	568	568	blup	0.06953	2.05e-11
11	131240373	132206716	ENSG00000182667	NTM	0.3287	1222	1222	bslmm	0.16126	1.43e-29
11	132284871	133402414	ENSG00000183715	OPCML	0.0509	1253	6	lasso	0.01838	0.000152
11	133938820	134021896	ENSG00000166086	JAM3	0.044	537	3	lasso	0.03248	6.5e-07
11	134094539	134117686	ENSG00000151502	VPS26B	0.045	521	521	blup	0.00939	0.00527
11	134123389	134135749	ENSG00000151498	ACAD8	0.1062	526	526	bslmm	0.03831	6.84e-08
12	175931	287626	ENSG00000120645	IQSEC3	0.0779	276	9	lasso	0.06403	3.12e-12
12	299243	323736	ENSG00000111181	SLC6A12	0.0304	289	6	enet	0.01937	0.000103
12	673462	772945	ENSG00000171840	NINJ2	0.1023	425	17	enet	0.06303	5.83e-12
12	1099675	1605099	ENSG00000082805	ERC1	0.075	560	560	bslmm	0.06094	1.05e-11
12	2934514	2944710	ENSG00000053702	NRIP2	0.0846	513	513	blup	0.05049	6.14e-10
12	3186521	3395730	ENSG00000011105	TSPAN9	0.0944	648	648	bslmm	0.02122	0.0002
12	4430371	4462338	ENSG00000078237	C12orf5	0.1596	536	8	lasso	0.07826	1.14e-14
12	6560856	6575683	ENSG00000139192	TAPBPL	0.503	348	348	bslmm	0.36182	1.86e-15
12	6571403	6580153	ENSG00000139190	VAMP1	0.1423	336	8	lasso	0.20387	8.97e-38
12	6643093	6647537	ENSG00000111640	GAPDH	0.0405	288	2	lasso	0.02596	8.07e-06
12	6874682	6880116	ENSG00000159335	PTMS	0.0421	198	5	enet	0.01961	9.43e-05
12	12510013	12619840	ENSG00000165714	LOH12CR1	0.1166	519	5	lasso	0.0766	2.21e-14
12	13127798	13153207	ENSG00000013583	HEBP1	0.8271	553	553	bslmm	0.58384	2.03e-139
12	13197218	13295455	ENSG00000084444	KIAA1467	0.0538	596	596	blup	0.01589	0.000402
12	15094951	15114662	ENSG00000111348	ARHGDIB	0.0403	338	338	bslmm	0.01607	0.000375
12	16500076	16762193	ENSG00000008394	MGST1	0.3335	420	47	enet	0.35481	9.29e-71
12	19282648	19529334	ENSG00000052126	PLEKHA5	0.0548	480	1	lasso	0.02909	2.41e-06
12	20848289	20906320	ENSG00000139155	SLCO1C1	0.0787	518	11	enet	0.03553	0.000489
12	21590549	21623300	ENSG00000121350	PYROXD1	0.0298	491	33	enet	0.01435	0.00324
12	21621845	21654603	ENSG00000004700	RECQL	0.5962	485	44	enet	0.29244	2.73e-56
12	21788276	21910791	ENSG00000111716	LDHB	0.0669	549	549	blup	0.02087	5.79e-05
12	24964295	25102393	ENSG00000060982	BCAT1	0.3167	570	570	bslmm	0.18525	3.87e-34
12	25173936	25261268	ENSG00000118308	LRMP	0.0577	520	520	bslmm	0.01531	0.00124
12	25348150	25362579	ENSG00000205707	LYRM5	0.0535	489	8	enet	0.02848	4.24e-05
12	27396901	27478892	ENSG00000211455	STK38L	0.0566	437	437	blup	0.03631	1.48e-07
12	27676364	27848497	ENSG00000110841	PPFIBP1	0.0751	486	486	bslmm	0.06053	1.23e-11
12	28286182	28732883	ENSG00000123106	CCDC91	0.4681	604	604	bslmm	0.30171	9.84e-58
12	32552463	32798984	ENSG00000139132	FGD4	0.0705	609	3	lasso	0.0487	1.23e-09
12	32880424	32908836	ENSG00000139131	YARS2	0.1227	458	5	lasso	0.1657	2.08e-30
12	39040624	39301232	ENSG00000139117	CPNE8	0.0686	305	305	blup	0.06305	4.58e-12
12	39943835	40013553	ENSG00000173208	ABCD2	0.0267	323	323	blup	0.01034	0.00359
12	40148823	40499891	ENSG00000151229	SLC2A13	0.1339	534	534	blup	0.07415	5.83e-14
12	41086244	41466220	ENSG00000018236	CNTN1	0.0311	671	3	lasso	0.02239	3.21e-05
12	42852140	42984157	ENSG00000139174	PRICKLE1	0.0416	440	440	blup	0.0129	0.00305
12	45609770	45834187	ENSG00000177119	ANO6	0.0681	323	7	enet	0.07464	4.79e-14
12	48128455	48164823	ENSG00000079337	RAPGEF3	0.0393	514	514	bslmm	0.02622	1.29e-05
12	48498922	48540187	ENSG00000152556	PFKM	0.1833	487	487	bslmm	0.31947	2.12e-62
12	49207577	49222724	ENSG00000167535	CACNB3	0.0891	306	11	enet	0.07135	1.76e-13
12	49396057	49412980	ENSG00000181929	PRKAG1	0.0325	282	35	enet	0.01411	0.000808
12	49962001	50038449	ENSG00000110844	PRPF40B	0.0582	290	4	lasso	0.05337	7.43e-07
12	50260679	50298000	ENSG00000135472	FAIM2	0.2954	292	292	bslmm	0.215	1.45e-39
12	50497602	50505102	ENSG00000167588	GPD1	0.031	250	250	bslmm	0.06153	8.31e-12
12	50898768	51142450	ENSG00000066084	DIP2B	0.1049	316	8	lasso	0.12435	8.73e-23
12	51317255	51326300	ENSG00000185432	METTL7A	0.0254	283	9	enet	0.02208	3.96e-05
12	51441745	51454207	ENSG00000050426	LETMD1	0.0718	320	11	enet	0.09682	6.82e-18
12	51785101	51902980	ENSG00000050438	SLC4A8	0.0779	387	387	blup	0.06054	1.22e-11
12	53551447	53575135	ENSG00000139631	CSAD	0.0356	399	1	lasso	0.02036	0.000237
12	54026510	54071192	ENSG00000135390	ATP5G2	0.1599	359	32	enet	0.04252	0.000155
12	54104903	54121529	ENSG00000012822	CALCOCO1	0.1974	362	9	enet	0.16211	9.86e-30
12	54943134	54973023	ENSG00000123360	PDE1B	0.2565	367	367	bslmm	0.15301	4.95e-28
12	54969171	54982443	ENSG00000135447	PPP1R1A	0.0248	357	357	blup	0.01222	0.0017
12	56075330	56078395	ENSG00000170439	METTL7B	0.058	261	261	bslmm	0.01832	0.000245
12	56321103	56347811	ENSG00000065357	DGKA	0.1525	221	6	lasso	0.11392	6.49e-21
12	56367697	56388490	ENSG00000111540	RAB5B	0.0644	221	5	lasso	0.02479	1.27e-05
12	56660642	56664750	ENSG00000135469	COQ10A	0.0456	176	9	lasso	0.01826	0.000243
12	56665483	56694176	ENSG00000062485	CS	0.0344	184	184	bslmm	0.01076	0.00304
12	56703626	56710120	ENSG00000257727	CNPY2	0.2072	186	186	bslmm	0.17851	1.53e-32
12	56862301	56864763	ENSG00000176422	SPRYD4	0.2553	239	7	lasso	0.2288	9e-43
12	56864736	56882198	ENSG00000135423	GLS2	0.0778	242	5	lasso	0.03963	4.11e-08
12	57489191	57525922	ENSG00000166888	STAT6	0.3166	298	36	enet	0.18584	2.98e-34
12	57643392	57824788	ENSG00000179912	R3HDM2	0.0148	365	365	blup	0.00954	0.00496
12	57984957	57997198	ENSG00000166908	PIP4K2C	0.1021	292	2	lasso	0.06629	1.29e-12
12	58003963	58013162	ENSG00000240771	ARHGEF25	0.1393	285	6	lasso	0.10333	1.12e-18
12	58176372	58201854	ENSG00000123297	TSFM	0.2597	310	310	bslmm	0.40617	9.32e-84
12	58335324	58351052	ENSG00000166896	XRCC6BP1	0.1186	354	13	enet	0.08541	8.49e-10
12	59989848	60176395	ENSG00000118596	SLC16A7	0.2813	323	10	lasso	0.25045	3.04e-47
12	62654119	62811211	ENSG00000135655	USP15	0.0639	519	9	enet	0.04249	1.37e-08
12	62860597	62991363	ENSG00000061987	MON2	0.0461	549	549	bslmm	0.02128	4.93e-05
12	64798130	64844907	ENSG00000184575	XPOT	0.0635	301	301	bslmm	0.01459	0.000668
12	65107225	65153227	ENSG00000135677	GNS	0.0265	294	4	lasso	0.02614	7.51e-06
12	67663061	67713731	ENSG00000111530	CAND1	0.1013	493	18	enet	0.10345	4.66e-19
12	68666223	68726161	ENSG00000111554	MDM1	0.071	501	2	lasso	0.02776	0.00042
12	69235977	69365350	ENSG00000135678	CPM	0.4157	484	7	lasso	0.25295	9.06e-48
12	69742121	69748014	ENSG00000090382	LYZ	0.0642	462	6	lasso	0.05398	5.06e-10
12	69753483	69784576	ENSG00000127337	YEATS4	0.0722	476	3	lasso	0.05681	6.17e-09
12	70132461	70216984	ENSG00000127328	RAB3IP	0.0608	517	517	blup	0.02367	2.58e-05
12	71518865	71835678	ENSG00000127324	TSPAN8	0.0884	482	26	enet	0.07378	1.16e-12
12	76438670	76478813	ENSG00000187109	NAP1L1	0.0377	451	18	enet	0.01452	0.000688
12	76745577	76953589	ENSG00000091039	OSBPL8	0.1014	482	482	blup	0.0931	3.05e-17
12	77252495	77272840	ENSG00000175183	CSRP2	0.2044	419	16	enet	0.16308	6.47e-30
12	79968759	80084877	ENSG00000177425	PAWR	0.0593	201	201	bslmm	0.0709	2.53e-10
12	80167343	80329240	ENSG00000058272	PPP1R12A	0.028	227	3	lasso	0.01788	0.000185
12	81186299	81331704	ENSG00000111052	LIN7A	0.0756	398	398	bslmm	0.03822	7.1e-08
12	81331594	81650533	ENSG00000111058	ACSS3	0.1863	428	428	blup	0.10787	7.69e-20
12	81652045	82153332	ENSG00000139220	PPFIA2	0.1612	512	14	lasso	0.11137	1.84e-20
12	85253492	85307394	ENSG00000072041	SLC6A15	0.0533	308	6	enet	0.02131	5.21e-05
12	88427623	88443937	ENSG00000133641	C12orf29	0.103	210	3	lasso	0.07241	5.86e-09
12	93164413	93323107	ENSG00000102189	EEA1	0.081	443	443	blup	0.0275	4.45e-06
12	96394606	96437298	ENSG00000111144	LTA4H	0.0425	501	501	bslmm	0.01097	0.0028
12	98987369	98995946	ENSG00000075415	SLC25A3	0.0496	397	5	lasso	0.01766	0.000202
12	100422233	100536626	ENSG00000111647	UHRF1BP1L	0.151	326	24	enet	0.0672	9e-13
12	100660918	100735502	ENSG00000136021	SCYL2	0.0292	345	3	lasso	0.02584	8.45e-06
12	104164231	104234975	ENSG00000111696	NT5DC3	0.3636	578	16	lasso	0.36056	3.67e-72
12	104323885	104347423	ENSG00000166598	HSP90B1	0.2807	573	573	bslmm	0.20306	1.3e-37
12	104343980	104359486	ENSG00000204954	C12orf73	0.152	574	574	bslmm	0.10583	1.63e-15
12	104609557	104744061	ENSG00000198431	TXNRD1	0.131	791	11	lasso	0.11668	2.08e-21
12	105380088	105443515	ENSG00000151131	C12orf45	0.1035	670	670	bslmm	0.07594	9.08e-13
12	105501102	105562912	ENSG00000136051	KIAA1033	0.093	582	582	bslmm	0.05955	1.81e-11
12	105567074	105630016	ENSG00000136044	APPL2	0.0802	551	551	bslmm	0.04945	9.21e-10
12	106457118	106533811	ENSG00000074590	NUAK1	0.1857	561	51	enet	0.13212	3.43e-24
12	108916357	108955176	ENSG00000075856	SART3	0.1916	419	5	lasso	0.13508	9.9e-25
12	108956358	108963160	ENSG00000136003	ISCU	0.1467	403	7	lasso	0.12991	8.65e-24
12	108983622	108992096	ENSG00000183160	TMEM119	0.0598	396	1	lasso	0.01419	0.00112
12	109038885	109125372	ENSG00000110880	CORO1C	0.1496	435	27	enet	0.2459	2.7e-46
12	109176466	109251366	ENSG00000084112	SSH1	0.065	423	423	blup	0.04374	2.48e-08
12	109886461	109915349	ENSG00000110906	KCTD10	0.0713	346	20	enet	0.03639	1.47e-07
12	109915207	109974507	ENSG00000151148	UBE3B	0.1389	353	353	bslmm	0.09643	7.97e-18
12	109991542	110011679	ENSG00000139428	MMAB	0.3836	347	347	bslmm	0.61906	4.12e-150
12	110011060	110035067	ENSG00000110921	MVK	0.1405	345	345	blup	0.09271	5.57e-17
12	110288748	110318293	ENSG00000139433	GLTP	0.1391	264	5	lasso	0.13035	7.19e-24
12	110367607	110434194	ENSG00000139436	GIT2	0.0754	250	250	blup	0.05122	4.63e-10
12	110718561	110788898	ENSG00000174437	ATP2A2	0.0224	183	183	blup	0.01028	0.00368
12	110969120	111021125	ENSG00000196850	PPTC7	0.091	186	37	enet	0.12419	9.35e-23
12	112204691	112247782	ENSG00000111275	ALDH2	0.1874	198	7	lasso	0.22402	8.39e-42
12	112451120	112461255	ENSG00000089248	ERP29	0.0947	161	161	bslmm	0.05149	4.17e-10
12	112464500	112546826	ENSG00000111300	NAA25	0.0268	179	179	bslmm	0.01236	0.00204
12	112597992	112819896	ENSG00000173064	HECTD4	0.0389	271	9	lasso	0.04544	4.35e-09
12	112856155	112947717	ENSG00000179295	PTPN11	0.0185	291	291	blup	0.01766	0.000201
12	113008184	113336686	ENSG00000089169	RPH3A	0.0592	371	371	blup	0.04748	1.97e-09
12	113344582	113369990	ENSG00000089127	OAS1	0.3824	333	7	lasso	0.4078	2.64e-12
12	113376157	113411054	ENSG00000111331	OAS3	0.0391	338	338	blup	0.01913	0.000175
12	113536624	113574044	ENSG00000111344	RASAL1	0.1433	383	383	bslmm	0.12322	1.4e-22
12	113860042	113876081	ENSG00000139410	SDSL	0.0598	438	438	bslmm	0.01794	0.000181
12	117476728	117537284	ENSG00000088992	TESC	0.2652	501	19	enet	0.31623	1.18e-61
12	117645947	117889975	ENSG00000089250	NOS1	0.0387	645	13	enet	0.01956	9.63e-05
12	118573663	118583389	ENSG00000089220	PEBP1	0.0487	438	7	enet	0.04619	3.26e-09
12	118587606	118810750	ENSG00000135090	TAOK3	0.0393	530	5	enet	0.0323	6.98e-07
12	120565007	120632513	ENSG00000089154	GCN1L1	0.0356	338	2	lasso	0.02821	3.38e-06
12	120648250	120703574	ENSG00000089159	PXN	0.0395	337	18	enet	0.02497	1.18e-05
12	120881764	120884215	ENSG00000170855	TRIAP1	0.0451	315	3	lasso	0.03538	7.14e-07
12	120899471	120907596	ENSG00000111786	SRSF9	0.104	323	62	enet	0.05133	4.44e-10
12	120907653	120936296	ENSG00000088986	DYNLL1	0.0354	332	332	blup	0.01284	0.00133
12	120941077	120972237	ENSG00000110871	COQ5	0.1549	338	8	lasso	0.16676	1.31e-30
12	121124672	121139667	ENSG00000110917	MLEC	0.2231	368	368	bslmm	0.1338	1.7e-24
12	121163538	121177811	ENSG00000122971	ACADS	0.6402	379	379	bslmm	0.56915	5.45e-134
12	121570622	121623876	ENSG00000089041	P2RX7	0.6851	358	358	bslmm	0.56102	4.57e-131
12	121675497	121736111	ENSG00000110931	CAMKK2	0.4027	344	7	lasso	0.25152	1.81e-47
12	122150658	122220907	ENSG00000188735	TMEM120B	0.1619	287	3	lasso	0.12008	8.15e-17
12	122326637	122356203	ENSG00000110801	PSMD9	0.2584	274	274	bslmm	0.2756	1.33e-52
12	122692210	122712081	ENSG00000184047	DIABLO	0.0391	278	1	lasso	0.04521	4.75e-09
12	123319000	123347507	ENSG00000130787	HIP1R	0.2023	243	8	lasso	0.12844	1.59e-23
12	123405498	123466196	ENSG00000150967	ABCB9	0.1054	248	34	enet	0.11323	1.17e-20
12	123459127	123464590	ENSG00000111325	OGFOD2	0.0695	236	236	bslmm	0.08133	4.73e-10
12	123464607	123467456	ENSG00000182196	ARL6IP4	0.0193	233	233	bslmm	0.01037	0.0037
12	123468027	123634562	ENSG00000090975	PITPNM2	0.0215	275	4	lasso	0.01476	0.000625
12	123955925	124018265	ENSG00000188026	RILPL1	0.0656	295	295	bslmm	0.01954	0.000105
12	124104953	124118313	ENSG00000111361	EIF2B1	0.0749	305	305	bslmm	0.02367	1.95e-05
12	124403207	124457378	ENSG00000119242	CCDC92	0.1469	384	38	enet	0.21439	7.26e-40
12	125478246	125515777	ENSG00000184992	BRI3BP	0.0463	494	494	blup	0.017	0.00026
12	125549925	125627873	ENSG00000081760	AACS	0.1617	505	8	lasso	0.17718	1.37e-32
12	131274145	131323811	ENSG00000111450	STX2	0.102	599	4	lasso	0.10142	2.52e-18
12	133302254	133338474	ENSG00000176915	ANKLE2	0.0279	203	3	lasso	0.01147	0.00284
12	133345495	133405444	ENSG00000090615	GOLGA3	0.4466	203	203	blup	0.26502	8.7e-50
13	20248896	20357142	ENSG00000121390	PSPC1	0.0134	288	288	blup	0.013	0.00127
13	20977806	21099996	ENSG00000165475	CRYL1	0.1785	444	4	lasso	0.1216	4.26e-22
13	21276266	21297237	ENSG00000172458	IL17D	0.3068	438	438	blup	0.1538	0.000606
13	21302870	21348097	ENSG00000150456	N6AMT2	0.1154	449	2	lasso	0.1261	2.96e-19
13	21950263	22033509	ENSG00000180776	ZDHHC20	0.0562	491	11	enet	0.0363	2.57e-06
13	24304328	24463558	ENSG00000027001	MIPEP	0.2068	774	2	lasso	0.2535	6.83e-48
13	25802307	25862147	ENSG00000139505	MTMR6	0.0534	437	2	lasso	0.0329	5.44e-07
13	25946209	26599989	ENSG00000132932	ATP8A2	0.0854	690	690	blup	0.0442	6.96e-09
13	27131840	27263085	ENSG00000132970	WASF3	0.0562	589	589	bslmm	0.0241	1.68e-05
[truncated: 912 more rows]

## Sheet: Data S4
Supplementary Data 4: Proteins consistent with a causal role (cis or trans) and their associated genetic variants based on results of PWAS, SMR/HEIDI, and COLOC for 24 brain traits
For trans-SMR, if a protein is associated with a trait through multiple SNPs, each result is listed on a separate line
Group	Trait	Ensembl gene ID	Gene symbol	cis or trans	PWAS Z score	PWAS p-value	PWAS FDR p-value	COLOC PP4	causal per COLOC	SMR SNP	SMR SNP chr	SMR SNP bp	SMR beta	SMR beta se	SMR p-value	HEIDI p-value	causal per SMR/HEIDI	causal per SMR/HEIDI or COLOC
Psychiatric	Alcoholism	ENSG00000166170	BAG5	cis	-4.06237	4.86e-05	0.0176661	0.914	yes	rs7148456	14	104028270	-0.0376603	0.0158182	0.0172742	0.00452675	no	yes
Psychiatric	Alcoholism	ENSG00000148660	CAMK2G	cis	3.78541	0.000153	0.0278077	0.099	no	rs2688623	10	75689615	0.0488986	0.0241405	0.0428079	0.0929921	yes	yes
Psychiatric	Alcoholism	ENSG00000128596	CCDC136	cis	3.54303	0.000396	0.0442911	0.055	no	rs1688932	7	128421135	0.0456798	0.0230775	0.0477701	0.636751	yes	yes
Psychiatric	Alcoholism	ENSG00000166165	CKB	cis	-3.56525	0.000364	0.0423405	0.061	no	rs1467561	14	103994961	-0.0600242	0.0267873	0.0250411	0.0762934	yes	yes
Psychiatric	Alcoholism	ENSG00000198561	CTNND1	cis	-4.8532	1.21e-06	0.00117289	0.799	yes	rs2847308	11	57498232	-0.031217	0.00803797	0.000102881	0.107385	yes	yes
Psychiatric	Alcoholism	ENSG00000095485	CWF19L1	cis	-4.1461	3.38e-05	0.0140415	0.755	yes	rs11597086	10	101953705	-0.0254838	0.00668095	0.000136513	0.898708	yes	yes
Psychiatric	Alcoholism	ENSG00000107566	ERLIN1	cis	4.18415	2.86e-05	0.0138615	0.873	yes	rs2862954	10	101912064	0.0156215	0.00383934	4.72589e-05	0.976116	yes	yes
Psychiatric	Alcoholism	ENSG00000126860	EVI2A	cis	3.6254	0.000289	0.0400196	0.13	no	rs2525570	17	29681245	0.0773919	0.0284312	0.00648724	0.79251	yes	yes
Psychiatric	Alcoholism	ENSG00000070610	GBA2	cis	-3.49317	0.000477	0.0495399	0.404	no	rs1570249	9	35752252	-0.0134513	0.00392751	0.00061503	0.104085	yes	yes
Psychiatric	Alcoholism	ENSG00000173540	GMPPB	cis	3.65236	0.00026	0.037804	0.22	no	rs6809879	3	49834571	0.0138209	0.00405676	0.000657117	0.161172	yes	yes
Psychiatric	Alcoholism	ENSG00000131981	LGALS3	cis	3.57683	0.000348	0.0423405	0.171	no	rs2274273	14	55614636	0.0213537	0.00676711	0.00160217	0.676862	yes	yes
Psychiatric	Alcoholism	ENSG00000111052	LIN7A	cis	-3.8481	0.000119	0.0230701	0.306	no	rs12299753	12	81350553	-0.0728826	0.0262081	0.00542052	0.0619832	yes	yes
Psychiatric	Alcoholism	ENSG00000146701	MDH2	cis	3.50958	0.000449	0.048359	0.148	no	rs867973	7	75686007	0.0540914	0.0181315	0.00285171	0.0540103	yes	yes
Psychiatric	Alcoholism	ENSG00000114302	PRKAR2A	cis	3.88324	0.000103	0.0216023	0.622	yes	rs3087866	3	49054692	0.047255	0.013526	0.000476492	0.170966	yes	yes
Psychiatric	Alcoholism	ENSG00000067560	RHOA	cis	-3.99303	6.52e-05	0.0181023	0.899	yes	rs13096474	3	49443081	-0.114181	0.0349114	0.00107325	0.20544	yes	yes
Psychiatric	Alcoholism	ENSG00000124226	RNF114	cis	3.9714	7.15e-05	0.0181023	0.253	no	rs6067270	20	48537254	0.0594119	0.0214455	0.00559924	0.122203	yes	yes
Psychiatric	Alcoholism	ENSG00000115194	SLC30A3	cis	5.84636	5.02e-09	7.29908e-06	0.4	no	rs780110	2	27685388	0.195891	0.0596414	0.00102171	0.108189	yes	yes
Psychiatric	Alcoholism	ENSG00000050438	SLC4A8	cis	3.8812	0.000104	0.0216023	0.966	yes	rs7295690	12	51813743	0.101437	0.0257465	8.15399e-05	0.833974	yes	yes
Psychiatric	Alcoholism	ENSG00000158480	SPATA2	cis	3.6604	0.000252	0.037804	0.649	yes	rs6020218	20	48650389	0.059691	0.027309	0.0288328	0.616881	yes	yes
Psychiatric	Alcoholism	ENSG00000103160	HSDL1	trans	NA	NA	NA	NA	NA	rs11601603	11	47401171	-0.0653534	0.013006	5.03749e-07	0.0967627	yes	yes
Psychiatric	Alcoholism	ENSG00000103160	HSDL1	trans	NA	NA	NA	NA	NA	rs12226590	11	47571808	-0.07102	0.0153796	3.87821e-06	0.13941	yes	yes
Psychiatric	Alcoholism	ENSG00000103160	HSDL1	trans	NA	NA	NA	NA	NA	rs10838738	11	47663049	-0.0551613	0.0111609	7.71874e-07	0.606615	yes	yes
Psychiatric	Anxiety	ENSG00000132589	FLOT2	cis	4.11192	3.92e-05	0.03565	0.883	yes	rs6505095	17	27210253	0.040572	0.0100908	5.80284e-05	0.671167	yes	yes
Psychiatric	Anxiety	ENSG00000138030	KHK	cis	4.26665	1.98e-05	0.0282348	0.938	yes	rs2304681	2	27315252	0.0258676	0.00608458	2.12505e-05	0.705077	yes	yes
Psychiatric	Anxiety	ENSG00000186868	MAPT	cis	-4.69753	2.63e-06	0.00750076	0.8	yes	rs17689918	17	43910088	-0.239731	0.0836966	0.00417947	NA	no	yes
Psychiatric	Anxiety	ENSG00000099365	STX1B	cis	4.0557	5e-05	0.03565	0.884	yes	rs4889609	16	31026427	0.215789	0.0664369	0.00116205	0.981582	yes	yes
Psychiatric	Bipolar disorder	ENSG00000117054	ACADM	cis	-3.26136	0.00111	0.043635	0.301	no	rs4646961	1	76217169	-0.0614018	0.0213113	0.00396186	0.156967	yes	yes
Psychiatric	Bipolar disorder	ENSG00000115073	ACTR1B	cis	4.2555	2.09e-05	0.00357636	0.158	no	rs6748809	2	98391355	0.10421	0.0417844	0.0126312	0.46333	yes	yes
Psychiatric	Bipolar disorder	ENSG00000114948	ADAM23	cis	4.2982	1.72e-05	0.00312717	0.124	no	rs3770971	2	207370962	0.275895	0.120946	0.0225401	0.546494	yes	yes
Psychiatric	Bipolar disorder	ENSG00000148700	ADD3	cis	4.8047	1.55e-06	0.000702316	0.954	yes	rs12267714	10	111722052	0.310877	0.0749755	3.37778e-05	0.226692	yes	yes
Psychiatric	Bipolar disorder	ENSG00000181915	ADO	cis	-3.3407	0.000836	0.0392246	0.389	no	rs1848797	10	64552934	-0.0655091	0.0209809	0.00179434	0.607141	yes	yes
Psychiatric	Bipolar disorder	ENSG00000138175	ARL3	cis	3.6372	0.000276	0.0200082	0.816	yes	rs10883766	10	104464763	0.124833	0.0337266	0.000214481	0.0749521	yes	yes
Psychiatric	Bipolar disorder	ENSG00000174939	ASPHD1	cis	-3.48478	0.000493	0.0302773	0.039	no	rs7189550	16	29911260	-0.0774484	0.0361523	0.0321707	0.233532	yes	yes
Psychiatric	Bipolar disorder	ENSG00000157087	ATP2B2	cis	-4.4255	9.62e-06	0.0019989	0.968	yes	rs7644022	3	10510618	-0.846217	0.260036	0.00113699	0.848644	yes	yes
Psychiatric	Bipolar disorder	ENSG00000174684	B3GNT1	cis	3.81054	0.000139	0.0109284	0.038	no	rs10219183	11	66090032	0.251027	0.0861173	0.00355751	0.362038	yes	yes
Psychiatric	Bipolar disorder	ENSG00000166170	BAG5	cis	-4.02089	5.8e-05	0.00619201	0.787	yes	rs7148456	14	104028270	-0.268544	0.0883642	0.00237321	0.704431	yes	yes
Psychiatric	Bipolar disorder	ENSG00000108091	CCDC6	cis	-3.4766	0.000508	0.0302773	0.037	no	rs1171830	10	61665886	-0.11573	0.0566332	0.0410034	0.453924	yes	yes
Psychiatric	Bipolar disorder	ENSG00000140945	CDH13	cis	-4.02929	5.59e-05	0.00619201	0.279	no	rs9933518	16	82867755	-0.1179	0.0410822	0.00410663	0.320324	yes	yes
Psychiatric	Bipolar disorder	ENSG00000148842	CNNM2	cis	-4.0144	5.96e-05	0.00619201	0.49	no	rs11191499	10	104764271	-0.103712	0.0314784	0.000985242	0.147113	yes	yes
Psychiatric	Bipolar disorder	ENSG00000108582	CPD	cis	3.20418	0.001354	0.0489563	0.255	no	rs3829594	17	28842538	0.260667	0.09676	0.00706091	0.864507	yes	yes
Psychiatric	Bipolar disorder	ENSG00000178773	CPNE7	cis	-3.28933	0.001	0.0413815	0.347	no	rs464349	16	89656251	-0.156931	0.0544643	0.00395959	0.161623	yes	yes
Psychiatric	Bipolar disorder	ENSG00000124207	CSE1L	cis	3.39994	0.000674	0.0359469	0.072	no	rs1983528	20	47686290	0.0868523	0.0341858	0.0110663	0.36005	yes	yes
Psychiatric	Bipolar disorder	ENSG00000105928	DFNA5	cis	3.4205	0.000625	0.0352996	0.91	yes	rs2237306	7	24757202	0.121063	0.0262449	3.97207e-06	0.0221536	no	yes
Psychiatric	Bipolar disorder	ENSG00000160305	DIP2A	cis	-3.85966	0.000114	0.00975371	0.101	no	rs11702704	21	47868321	-0.12581	0.0511148	0.0138425	0.173637	yes	yes
Psychiatric	Bipolar disorder	ENSG00000162616	DNAJB4	cis	-4.53747	5.69e-06	0.00137935	0.056	no	rs6699769	1	78504264	-0.123706	0.0533368	0.0203765	0.369498	yes	yes
Psychiatric	Bipolar disorder	ENSG00000147459	DOCK5	cis	-4.18968	2.79e-05	0.00368914	0.938	yes	rs7008627	8	25270508	-0.338586	0.0908376	0.000193485	0.174783	yes	yes
Psychiatric	Bipolar disorder	ENSG00000167264	DUS2	cis	3.85016	0.000118	0.00980749	0.088	no	rs7190307	16	68218336	0.131651	0.0618623	0.0333259	0.479363	yes	yes
Psychiatric	Bipolar disorder	ENSG00000130244	FAM98C	cis	3.5832	0.000339	0.0229337	0.111	no	rs12609878	19	38882781	0.145948	0.0605236	0.0158902	0.91092	yes	yes
Psychiatric	Bipolar disorder	ENSG00000160752	FDPS	cis	-3.20526	0.00135	0.0489563	0.341	no	rs2297480	1	155279482	-0.0598708	0.0193403	0.00196378	0.193376	yes	yes
Psychiatric	Bipolar disorder	ENSG00000023909	GCLM	cis	3.29364	0.000989	0.0413815	0.358	no	rs10874795	1	94284008	0.289389	0.106476	0.00657005	0.332105	yes	yes
Psychiatric	Bipolar disorder	ENSG00000104381	GDAP1	cis	3.63164	0.000282	0.0200082	0.567	yes	rs6995431	8	75274757	0.140474	0.0427561	0.0010181	0.662891	yes	yes
Psychiatric	Bipolar disorder	ENSG00000163938	GNL3	cis	-5.0925	3.53e-07	0.000256719	0.783	yes	rs4687626	3	52569098	-0.211682	0.0727579	0.0036212	0.0299544	no	yes
Psychiatric	Bipolar disorder	ENSG00000047932	GOPC	cis	-3.7295	0.000192	0.0146981	0.073	no	rs2071825	6	117862048	-0.0784755	0.0301455	0.00923521	0.169234	yes	yes
Psychiatric	Bipolar disorder	ENSG00000152413	HOMER1	cis	5.43571	5.46e-08	7.94157e-05	0.942	yes	rs6865469	5	78849505	0.603979	0.176881	0.000638721	0.974479	yes	yes
Psychiatric	Bipolar disorder	ENSG00000162267	ITIH3	cis	-4.787	1.69e-06	0.000702316	0.717	yes	rs2239547	3	52855229	-0.407639	0.129562	0.00165365	0.673368	yes	yes
Psychiatric	Bipolar disorder	ENSG00000142687	KIAA0319L	cis	3.39938	0.000675	0.0359469	0.034	no	rs645886	1	35818291	0.271909	0.119956	0.0234057	0.704685	yes	yes
Psychiatric	Bipolar disorder	ENSG00000138688	KIAA1109	cis	-3.2991	0.00097	0.0413815	0.771	yes	rs1127348	4	123280860	-0.214874	0.0832226	0.00982539	0.0481418	no	yes
Psychiatric	Bipolar disorder	ENSG00000196872	KIAA1211L	cis	-3.2225	0.00127	0.0473645	0.796	yes	rs13396584	2	99611768	-0.310258	0.110394	0.00494725	0.102233	yes	yes
Psychiatric	Bipolar disorder	ENSG00000114988	LMAN2L	cis	-6.1799	6.42e-10	1.86758e-06	0.998	yes	rs6746896	2	97410949	-0.371856	0.0982635	0.000154157	NA	no	yes
Psychiatric	Bipolar disorder	ENSG00000180979	LRRC57	cis	4.3697	1.24e-05	0.00240477	0.987	yes	rs34359922	15	42836056	0.366261	0.0941027	9.93611e-05	0.25895	yes	yes
Psychiatric	Bipolar disorder	ENSG00000175324	LSM1	cis	3.39282	0.000692	0.0359469	0.674	yes	rs28439472	8	38155167	0.364143	0.129186	0.00482099	NA	no	yes
Psychiatric	Bipolar disorder	ENSG00000109339	MAPK10	cis	3.4752	0.00051	0.0302773	0.511	yes	rs958	4	86937874	0.236038	0.0780528	0.00249388	0.281674	yes	yes
Psychiatric	Bipolar disorder	ENSG00000175471	MCTP1	cis	-4.66412	3.1e-06	0.00102138	0.884	yes	rs2638	5	94050447	-0.215875	0.0582164	0.000208788	0.115625	yes	yes
Psychiatric	Bipolar disorder	ENSG00000143436	MRPL9	cis	-3.94084	8.12e-05	0.00787369	0.847	yes	rs6692364	1	151730062	-0.124672	0.0366342	0.000666125	0.852648	yes	yes
Psychiatric	Bipolar disorder	ENSG00000132613	MTSS1L	cis	4.01522	5.94e-05	0.00619201	0.913	yes	rs11647479	16	70710549	0.277422	0.0807267	0.000589167	0.66721	yes	yes
Psychiatric	Bipolar disorder	ENSG00000114904	NEK4	cis	4.7953	1.62e-06	0.000702316	0.725	yes	rs13082960	3	52785168	0.116197	0.0260484	8.16524e-06	0.0883444	yes	yes
Psychiatric	Bipolar disorder	ENSG00000100266	PACSIN2	cis	3.3759	0.000736	0.0375618	0.644	yes	rs5759082	22	43401079	0.121487	0.0352053	0.000558914	0.608016	yes	yes
Psychiatric	Bipolar disorder	ENSG00000178685	PARP10	cis	3.69368	0.000221	0.0164843	0.764	yes	rs11136344	8	145059425	0.192831	0.0646737	0.00286749	0.326538	yes	yes
Psychiatric	Bipolar disorder	ENSG00000163346	PBXIP1	cis	-3.29791	0.000974	0.0413815	0.66	yes	rs705094	1	154917314	-0.187447	0.0599359	0.00176322	0.144445	yes	yes
Psychiatric	Bipolar disorder	ENSG00000258429	PDF	cis	4.2232	2.41e-05	0.00368914	0.891	yes	rs1127231	16	69354963	0.174829	0.0474981	0.000232538	0.0190852	no	yes
Psychiatric	Bipolar disorder	ENSG00000173517	PEAK1	cis	-3.8383	0.000124	0.0100199	0.715	yes	rs7176875	15	77832675	-0.196097	0.0617993	0.00150806	0.710642	yes	yes
Psychiatric	Bipolar disorder	ENSG00000241878	PISD	cis	-3.488	0.000487	0.0302773	0.693	yes	rs140081	22	32112461	-0.114899	0.0338747	0.000694111	0.388291	yes	yes
Psychiatric	Bipolar disorder	ENSG00000149782	PLCB3	cis	3.30401	0.000953	0.0413815	0.026	no	rs477895	11	64048912	0.136975	0.0518955	0.00830415	0.670626	yes	yes
Psychiatric	Bipolar disorder	ENSG00000178209	PLEC	cis	-3.3161	0.000913	0.0413815	0.173	no	rs7015048	8	144984283	-0.291728	0.109422	0.00767396	0.12169	yes	yes
Psychiatric	Bipolar disorder	ENSG00000169499	PLEKHA2	cis	3.41791	0.000631	0.0352996	0.053	no	rs6999014	8	38718619	0.0845793	0.031397	0.00706292	0.365572	yes	yes
Psychiatric	Bipolar disorder	ENSG00000221866	PLXNA4	cis	-3.9061	9.38e-05	0.00852701	0.814	yes	rs6968634	7	131867842	-0.367845	0.119421	0.00206831	0.287796	yes	yes
Psychiatric	Bipolar disorder	ENSG00000196850	PPTC7	cis	-3.90639	9.37e-05	0.00852701	0.868	yes	rs4766430	12	111007279	-0.173167	0.0497068	0.000494386	0.488833	yes	yes
Psychiatric	Bipolar disorder	ENSG00000154229	PRKCA	cis	3.48133	0.000499	0.0302773	0.979	yes	rs9895770	17	64534818	0.181723	0.0460608	7.97045e-05	0.248196	yes	yes
Psychiatric	Bipolar disorder	ENSG00000172575	RASGRP1	cis	4.6009	4.21e-06	0.00111335	0.929	yes	rs1874252	15	38962756	0.235724	0.063423	0.000201838	0.134766	yes	yes
Psychiatric	Bipolar disorder	ENSG00000182732	RGS6	cis	-4.19873	2.68e-05	0.00368914	0.408	no	rs2238284	14	72419821	-0.144629	0.0580998	0.0127985	0.313389	yes	yes
Psychiatric	Bipolar disorder	ENSG00000129158	SERGEF	cis	-3.43008	0.000603	0.0350825	0.272	no	rs12292915	11	18038118	-0.0712554	0.0258519	0.00584612	0.415847	yes	yes
Psychiatric	Bipolar disorder	ENSG00000129353	SLC44A2	cis	-4.6601	3.16e-06	0.00102138	0.98	yes	rs1560707	19	10750738	-0.23789	0.0530326	7.26625e-06	0.400707	yes	yes
Psychiatric	Bipolar disorder	ENSG00000065609	SNAP91	cis	4.5175	6.26e-06	0.0014008	0.958	yes	rs1546977	6	84314423	0.257379	0.0678624	0.00014904	0.168983	yes	yes
Psychiatric	Bipolar disorder	ENSG00000104497	SNX16	cis	3.26761	0.00108	0.0430373	0.707	yes	rs1452001	8	82800817	0.191402	0.0670767	0.00432439	0.843773	yes	yes
Psychiatric	Bipolar disorder	ENSG00000167523	SPATA33	cis	-4.61856	3.86e-06	0.00111335	0.336	no	rs7188458	16	89726484	-0.170979	0.0654979	0.00904245	0.414495	yes	yes
Psychiatric	Bipolar disorder	ENSG00000196141	SPATS2L	cis	-4.1985	2.69e-05	0.00368914	0.892	yes	rs4673905	2	201163783	-0.454053	0.143505	0.00155604	0.787215	yes	yes
Psychiatric	Bipolar disorder	ENSG00000173898	SPTBN2	cis	4.21909	2.45e-05	0.00368914	0.826	yes	rs678397	11	66324583	0.420741	0.127535	0.000970238	0.617629	yes	yes
Psychiatric	Bipolar disorder	ENSG00000157152	SYN2	cis	-3.2867	0.00101	0.0413815	0.452	no	rs7629805	3	12192394	-0.337289	0.115505	0.00349893	0.823265	yes	yes
Psychiatric	Bipolar disorder	ENSG00000143374	TARS2	cis	-3.54707	0.00039	0.0257843	0.137	no	rs942453	1	150257262	-0.286381	0.105566	0.00667147	0.142837	yes	yes
Psychiatric	Bipolar disorder	ENSG00000136270	TBRG4	cis	3.3948	0.000687	0.0359469	0.535	yes	rs2304694	7	45148773	0.0730028	0.0217986	0.000811148	0.7768	yes	yes
Psychiatric	Bipolar disorder	ENSG00000137073	UBAP2	cis	3.199	0.00138	0.0489563	0.427	no	rs216364	9	33818257	0.180375	0.0637033	0.00463332	0.187984	yes	yes
Psychiatric	Bipolar disorder	ENSG00000103043	VAC14	cis	-3.35585	0.000791	0.0389321	0.713	yes	rs936305	16	70786632	-0.224821	0.070485	0.00142458	0.959	yes	yes
Psychiatric	Bipolar disorder	ENSG00000132612	VPS4A	cis	3.99313	6.52e-05	0.00654023	0.911	yes	rs1127231	16	69354963	0.155255	0.0412613	0.000168073	0.0305176	no	yes
Psychiatric	Bipolar disorder	ENSG00000165238	WNK2	cis	3.2506	0.00115	0.0440178	0.304	no	rs10761215	9	96117149	0.390031	0.142031	0.00603102	0.79746	yes	yes
Psychiatric	Bipolar disorder	ENSG00000108039	XPNPEP1	cis	4.1681	3.07e-05	0.00388288	0.57	yes	rs623980	10	111646147	0.221089	0.088037	0.0120282	0.12089	yes	yes
Psychiatric	Bipolar disorder	ENSG00000128245	YWHAH	cis	3.8762	0.000106	0.00934406	0.754	yes	rs1012068	22	32265903	0.281952	0.0896109	0.00165293	0.693508	yes	yes
Psychiatric	Insomnia	ENSG00000103591	AAGAB	cis	3.7412	0.000183	0.0313038	0.076	no	rs11629568	15	67482368	0.10515	0.0398031	0.00824797	0.975728	yes	yes
Psychiatric	Insomnia	ENSG00000181915	ADO	cis	-4.656	3.22e-06	0.00234094	0.915	yes	rs1848797	10	64552934	-0.0340871	0.00799928	2.03268e-05	0.703853	yes	yes
Psychiatric	Insomnia	ENSG00000120697	ALG5	cis	-3.9791	6.92e-05	0.0154795	0.974	yes	rs9576151	13	37570484	-0.141336	0.043382	0.00112221	0.391382	yes	yes
Psychiatric	Insomnia	ENSG00000124198	ARFGEF2	cis	4.1197	3.79e-05	0.0122459	0.732	yes	rs6012556	20	47528443	0.0806474	0.0215816	0.000186335	0.345469	yes	yes
Psychiatric	Insomnia	ENSG00000203685	C1orf95	cis	4.7758	1.79e-06	0.00173511	0.557	yes	rs2282426	1	226778821	0.115035	0.0381018	0.00253489	0.618364	yes	yes
Psychiatric	Insomnia	ENSG00000173992	CCS	cis	3.70017	0.000215	0.0313822	0.001	no	rs3867133	11	66451962	0.0593043	0.0218068	0.00653744	0.729177	yes	yes
Psychiatric	Insomnia	ENSG00000130724	CHMP2A	cis	3.65359	0.000259	0.0313822	0.297	no	rs7248800	19	59079257	0.111063	0.0383694	0.00379662	0.822141	yes	yes
Psychiatric	Insomnia	ENSG00000148842	CNNM2	cis	-3.6975	0.000218	0.0313822	0.364	no	rs11191499	10	104764271	-0.0444238	0.0128471	0.000544433	0.274628	yes	yes
Psychiatric	Insomnia	ENSG00000112659	CUL9	cis	-5.4557	4.88e-08	0.00014191	0.999	yes	rs6938026	6	43185733	-0.102772	0.0211291	1.15042e-06	0.318802	yes	yes
Psychiatric	Insomnia	ENSG00000145293	ENOPH1	cis	4.08304	4.45e-05	0.0129406	0.583	yes	rs2516818	4	83348898	0.115948	0.0360458	0.00129676	0.0190953	no	yes
Psychiatric	Insomnia	ENSG00000001036	FUCA2	cis	-3.4827	0.000496	0.0431924	0.275	no	rs11155297	6	143825104	-0.0280928	0.00850993	0.000962809	0.157227	yes	yes
Psychiatric	Insomnia	ENSG00000131095	GFAP	cis	5.31034	1.09e-07	0.000158486	0.33	no	rs916661	17	43158902	0.149641	0.0547769	0.0062983	0.327797	yes	yes
Psychiatric	Insomnia	ENSG00000100983	GSS	cis	3.7948	0.000148	0.026899	0.088	no	rs2236271	20	33523840	0.0571835	0.0227673	0.0120167	0.724019	yes	yes
Psychiatric	Insomnia	ENSG00000084207	GSTP1	cis	3.41429	0.000639	0.0489003	0.125	no	rs6591256	11	67349899	0.0237907	0.00770382	0.00201393	0.455012	yes	yes
Psychiatric	Insomnia	ENSG00000198399	ITSN2	cis	3.6173	0.000298	0.0320919	0.18	no	rs6720131	2	24364736	0.171476	0.0617215	0.00546564	0.848022	yes	yes
Psychiatric	Insomnia	ENSG00000203896	LIME1	cis	3.5922	0.000328	0.0321819	0.143	no	rs2253823	20	62372956	0.0514297	0.0187101	0.00598196	0.682282	yes	yes
Psychiatric	Insomnia	ENSG00000163431	LMOD1	cis	-4.42055	9.84e-06	0.00476912	0.962	yes	rs1032524	1	201790826	-0.0988015	0.02543	0.00010223	0.00648955	no	yes
Psychiatric	Insomnia	ENSG00000137764	MAP2K5	cis	4.2958	1.74e-05	0.00722846	0.724	yes	rs10518739	15	68014971	0.0873878	0.0326346	0.00741151	0.515568	yes	yes
Psychiatric	Insomnia	ENSG00000139428	MMAB	cis	-3.5892	0.000332	0.0321819	0.42	no	rs4766613	12	110016559	-0.0177652	0.00499711	0.000377849	0.211079	yes	yes
Psychiatric	Insomnia	ENSG00000115275	MOGS	cis	3.6205	0.000294	0.0320919	0.4	no	rs1047911	2	74699778	0.0711209	0.022046	0.00125523	0.787101	yes	yes
Psychiatric	Insomnia	ENSG00000136448	NMT1	cis	4.50131	6.75e-06	0.0039258	0.012	no	rs2239920	17	43170422	0.170354	0.0462473	0.000230024	0.140314	yes	yes
Psychiatric	Insomnia	ENSG00000122643	NT5C3A	cis	3.47793	0.000505	0.0431924	0.045	no	rs2893457	7	33054710	0.0573742	0.0234219	0.0143017	0.810813	yes	yes
Psychiatric	Insomnia	ENSG00000175115	PACS1	cis	-4.0583	4.94e-05	0.0130596	0.872	yes	rs9326370	11	65992008	-0.0898595	0.0183816	1.01576e-06	2.95079e-05	no	yes
Psychiatric	Insomnia	ENSG00000161714	PLCD3	cis	3.99944	6.35e-05	0.0153882	0.186	no	rs3744760	17	43195981	0.159245	0.0374415	2.10767e-05	0.106692	yes	yes
Psychiatric	Insomnia	ENSG00000145725	PPIP5K2	cis	-4.1625	3.15e-05	0.0114503	0.85	yes	rs1826673	5	102345916	-0.113335	0.0321002	0.000414529	0.544357	yes	yes
Psychiatric	Insomnia	ENSG00000172575	RASGRP1	cis	3.5497	0.000386	0.0362093	0.648	yes	rs1874252	15	38962756	0.038618	0.0204618	0.0591166	0.561513	no	yes
Psychiatric	Insomnia	ENSG00000176393	RNPEP	cis	-3.45211	0.000556	0.0461241	0.017	no	rs16849483	1	201959455	-0.0247114	0.00954964	0.00966258	0.5944	yes	yes
Psychiatric	Insomnia	ENSG00000196141	SPATS2L	cis	-3.6078	0.000309	0.0320919	0.679	yes	rs4673905	2	201163783	-0.137385	0.0496569	0.00566283	0.775293	yes	yes
Psychiatric	Insomnia	ENSG00000124214	STAU1	cis	-3.9396	8.16e-05	0.0169495	0.917	yes	rs6012556	20	47528443	-0.0974946	0.0287737	0.000703224	0.151925	yes	yes
Psychiatric	Major depressive disorder	ENSG00000154265	ABCA5	cis	4.19859	2.69e-05	0.00236068	0.683	yes	rs12938064	17	67273612	0.0237062	0.00604391	8.76991e-05	0.984997	yes	yes
Psychiatric	Major depressive disorder	ENSG00000162836	ACP6	cis	-3.45342	0.000554	0.0190998	0.074	no	rs2275552	1	147131945	-0.0160123	0.00552606	0.0037604	0.273081	yes	yes
Psychiatric	Major depressive disorder	ENSG00000131069	ACSS2	cis	3.2755	0.00105	0.0301069	0.101	no	rs7274854	20	33228672	0.0597345	0.0229851	0.00935404	0.364655	yes	yes
Psychiatric	Major depressive disorder	ENSG00000138031	ADCY3	cis	-3.6809	0.000232	0.0111567	0.073	no	rs6733224	2	25130907	-0.0377493	0.0135098	0.00520275	0.442914	yes	yes
Psychiatric	Major depressive disorder	ENSG00000156110	ADK	cis	3.0878	0.00202	0.0483464	0.497	no	rs10824094	10	75934509	0.0484211	0.0138144	0.000456424	0.0925574	yes	yes
Psychiatric	Major depressive disorder	ENSG00000117020	AKT3	cis	-3.63217	0.000281	0.0128807	0.417	no	rs3766673	1	243720473	-0.0788246	0.0250728	0.00166752	0.721139	yes	yes
Psychiatric	Major depressive disorder	ENSG00000120697	ALG5	cis	-3.1699	0.00152	0.0396569	0.008	no	rs9576151	13	37570484	-0.0488064	0.0223119	0.0287089	0.99267	yes	yes
Psychiatric	Major depressive disorder	ENSG00000124198	ARFGEF2	cis	3.9495	7.83e-05	0.00531153	0.89	yes	rs6012556	20	47528443	0.0592793	0.0149834	7.61056e-05	0.0739071	yes	yes
Psychiatric	Major depressive disorder	ENSG00000175220	ARHGAP1	cis	4.3005	1.7e-05	0.00193809	0.187	no	rs7940441	11	46939027	0.0690524	0.0229686	0.00264374	0.301708	yes	yes
Psychiatric	Major depressive disorder	ENSG00000240771	ARHGEF25	cis	3.5419	0.000397	0.0155366	0.508	yes	rs812315	12	57993490	0.0326838	0.00930494	0.000443871	0.00460269	no	yes
Psychiatric	Major depressive disorder	ENSG00000213465	ARL2	cis	-3.2707	0.00107	0.0303523	0.068	no	rs664226	11	64789194	-0.0391061	0.0125389	0.00181596	0.752843	yes	yes
Psychiatric	Major depressive disorder	ENSG00000105726	ATP13A1	cis	-3.5191	0.000433	0.0164734	0.515	yes	rs2304130	19	19789528	-0.035636	0.00986155	0.000301935	0.0148912	no	yes
Psychiatric	Major depressive disorder	ENSG00000187676	B3GALTL	cis	-5.7408	9.42e-09	6.82008e-06	0.643	yes	rs4941811	13	31874993	-0.0263285	0.00532838	7.76493e-07	0.0157973	no	yes
Psychiatric	Major depressive disorder	ENSG00000166780	C16orf45	cis	-4.31831	1.57e-05	0.00189447	0.983	yes	rs12923446	16	15603580	-0.116966	0.0326113	0.000334936	0.923652	yes	yes
Psychiatric	Major depressive disorder	ENSG00000007402	CACNA2D2	cis	-3.79645	0.000147	0.00788356	0.155	no	rs2236939	3	50243510	-0.0414735	0.0152198	0.0064307	0.592371	yes	yes
Psychiatric	Major depressive disorder	ENSG00000142453	CARM1	cis	-3.0847	0.002037	0.0483537	0.081	no	rs12460421	19	10981352	-0.0357718	0.0123367	0.00373595	0.413161	yes	yes
Psychiatric	Major depressive disorder	ENSG00000110619	CARS	cis	-3.5028	0.00046	0.017079	0.053	no	rs391188	11	3047634	-0.0589544	0.0234052	0.0117737	0.26295	yes	yes
Psychiatric	Major depressive disorder	ENSG00000119242	CCDC92	cis	-4.3331	1.47e-05	0.00189447	0.28	no	rs7311969	12	124470333	-0.0248044	0.00730343	0.000683113	0.147112	yes	yes
Psychiatric	Major depressive disorder	ENSG00000154429	CCSAP	cis	3.60191	0.000316	0.0134579	0.119	no	rs237802	1	229461801	0.105605	0.0394447	0.00742191	0.901749	yes	yes
Psychiatric	Major depressive disorder	ENSG00000140945	CDH13	cis	-4.32581	1.52e-05	0.00189447	0.904	yes	rs9933518	16	82867755	-0.0440357	0.0113908	0.000110683	0.100718	yes	yes
Psychiatric	Major depressive disorder	ENSG00000115561	CHMP3	cis	4.27806	1.89e-05	0.0020272	0.988	yes	rs17027270	2	86717869	0.0751708	0.017313	1.41276e-05	0.0110715	no	yes
Psychiatric	Major depressive disorder	ENSG00000148842	CNNM2	cis	-4.90705	9.25e-07	0.000344302	0.986	yes	rs11191499	10	104764271	-0.0422535	0.00894777	2.3326e-06	0.405631	yes	yes
Psychiatric	Major depressive disorder	ENSG00000124207	CSE1L	cis	-3.7799	0.000157	0.00822257	0.06	no	rs1983528	20	47686290	-0.027521	0.00897999	0.0021789	0.0643815	yes	yes
Psychiatric	Major depressive disorder	ENSG00000198561	CTNND1	cis	-4.8932	9.92e-07	0.000344302	0.987	yes	rs2847308	11	57498232	-0.0560644	0.0112146	5.75525e-07	0.450378	yes	yes
Psychiatric	Major depressive disorder	ENSG00000154639	CXADR	cis	-3.52827	0.000418	0.0161404	0.026	no	rs2251818	21	18904792	-0.0423661	0.0154582	0.00613117	0.0611153	yes	yes
Psychiatric	Major depressive disorder	ENSG00000187323	DCC	cis	4.2237	2.4e-05	0.00224206	0.872	yes	rs11665242	18	50907127	0.0586652	0.0111869	1.57052e-07	0.108789	yes	yes
Psychiatric	Major depressive disorder	ENSG00000119522	DENND1A	cis	5.2553	1.48e-07	8.57216e-05	0.955	yes	rs3739827	9	126690157	0.0981333	0.0300256	0.00108189	0.106092	yes	yes
Psychiatric	Major depressive disorder	ENSG00000151640	DPYSL4	cis	3.30529	0.000949	0.027483	0.122	no	rs2637629	10	134016115	0.0267799	0.00849329	0.00161566	0.655496	yes	yes
Psychiatric	Major depressive disorder	ENSG00000158417	EIF5B	cis	-3.26627	0.00109	0.0303523	0.054	no	rs2242037	2	100029106	-0.0926829	0.038031	0.0148081	0.308485	yes	yes
Psychiatric	Major depressive disorder	ENSG00000133216	EPHB2	cis	-3.94239	8.07e-05	0.00531153	0.276	no	rs4655117	1	23137631	-0.04089	0.0126668	0.00124608	0.27474	yes	yes
Psychiatric	Major depressive disorder	ENSG00000144199	FAHD2B	cis	-4.11445	3.88e-05	0.00321042	0.22	no	rs6756986	2	97881267	-0.0162587	0.00519663	0.00175578	0.203195	yes	yes
Psychiatric	Major depressive disorder	ENSG00000151327	FAM177A1	cis	3.35178	0.000803	0.0247392	0.038	no	rs17456102	14	35627995	0.0703325	0.0261301	0.00711052	0.802439	yes	yes
Psychiatric	Major depressive disorder	ENSG00000057608	GDI2	cis	-3.3265	0.000879	0.0259753	0.014	no	rs11254266	10	5750078	-0.0272315	0.0114377	0.0172723	0.814952	yes	yes
Psychiatric	Major depressive disorder	ENSG00000137563	GGH	cis	3.07823	0.00208	0.0487263	0.012	no	rs1031551	8	63963847	0.0210864	0.00916767	0.0214435	0.943388	yes	yes
Psychiatric	Major depressive disorder	ENSG00000204120	GIGYF2	cis	3.62565	0.000288	0.0128807	0.229	no	rs13029336	2	233569935	0.0974778	0.0332975	0.0034172	0.367552	yes	yes
Psychiatric	Major depressive disorder	ENSG00000139433	GLTP	cis	-3.8656	0.000111	0.00661943	0.511	yes	rs4766489	12	110306345	-0.0743353	0.0207693	0.000344782	0.251958	yes	yes
Psychiatric	Major depressive disorder	ENSG00000173540	GMPPB	cis	4.366	1.27e-05	0.00189447	0.5	no	rs6809879	3	49834571	0.0233548	0.00544995	1.8247e-05	0.0829707	yes	yes
Psychiatric	Major depressive disorder	ENSG00000128266	GNAZ	cis	-3.21588	0.0013	0.035517	0.085	no	rs3788337	22	23412017	-0.0547098	0.0189868	0.00395827	0.575405	yes	yes
Psychiatric	Major depressive disorder	ENSG00000163938	GNL3	cis	-4.62293	3.78e-06	0.00068418	0.646	yes	rs4687626	3	52569098	-0.0631533	0.0200095	0.00159861	0.943037	yes	yes
Psychiatric	Major depressive disorder	ENSG00000100983	GSS	cis	3.1073	0.00189	0.0463851	0.256	no	rs2236271	20	33523840	0.0392691	0.0155803	0.0117212	0.222391	yes	yes
Psychiatric	Major depressive disorder	ENSG00000112855	HARS2	cis	-4.7891	1.68e-06	0.000442298	0.787	yes	rs2530235	5	140072647	-0.071828	0.0189482	0.000150186	0.46152	yes	yes
Psychiatric	Major depressive disorder	ENSG00000103657	HERC1	cis	-4.2505	2.13e-05	0.00212706	0.987	yes	rs17186555	15	63981327	-0.116505	0.0313277	0.000200087	0.0107671	no	yes
Psychiatric	Major depressive disorder	ENSG00000106049	HIBADH	cis	3.8257	0.00013	0.00735138	0.082	no	rs6957378	7	27696949	0.0236343	0.00770461	0.00215824	0.970492	yes	yes
Psychiatric	Major depressive disorder	ENSG00000044574	HSPA5	cis	4.3251	1.52e-05	0.00189447	0.883	yes	rs391957	9	128004024	0.129928	0.0419105	0.0019343	0.674602	yes	yes
Psychiatric	Major depressive disorder	ENSG00000162267	ITIH3	cis	-3.13945	0.00169	0.0433119	0.355	no	rs2239547	3	52855229	-0.0671893	0.0275838	0.014858	0.271644	yes	yes
Psychiatric	Major depressive disorder	ENSG00000167702	KIFC2	cis	3.17173	0.00152	0.0396569	0.017	no	rs1480000	8	145702007	0.0619912	0.0257533	0.0160789	0.631	yes	yes
Psychiatric	Major depressive disorder	ENSG00000166173	LARP6	cis	4.4707	7.8e-06	0.00132875	0.678	yes	rs11635165	15	71139706	0.109238	0.0363133	0.00262801	0.702407	yes	yes
Psychiatric	Major depressive disorder	ENSG00000134569	LRP4	cis	-3.8877	0.000101	0.00648452	0.738	yes	rs7943866	11	46881954	-0.0360484	0.0122265	0.00319443	0.319086	yes	yes
Psychiatric	Major depressive disorder	ENSG00000214113	LYRM4	cis	4.20704	2.59e-05	0.00234395	0.571	yes	rs2753248	6	5262154	0.0204993	0.0053754	0.000136986	0.603019	yes	yes
Psychiatric	Major depressive disorder	ENSG00000008394	MGST1	cis	3.5505	0.000385	0.0154856	0.018	no	rs10505793	12	16324718	0.0205739	0.00830626	0.0132523	0.660068	yes	yes
Psychiatric	Major depressive disorder	ENSG00000133606	MKRN1	cis	3.6786	0.000235	0.0111567	0.285	no	rs12155423	7	140145753	0.0300486	0.00912482	0.000991024	0.663163	yes	yes
Psychiatric	Major depressive disorder	ENSG00000196814	MVB12B	cis	-3.4619	0.000536	0.01893	0.153	no	rs3814127	9	129265742	-0.0698734	0.0243772	0.0041524	0.573644	yes	yes
Psychiatric	Major depressive disorder	ENSG00000114904	NEK4	cis	4.02418	5.72e-05	0.00435924	0.652	yes	rs13082960	3	52785168	0.0243572	0.00658014	0.000214218	0.171127	yes	yes
Psychiatric	Major depressive disorder	ENSG00000078618	NRD1	cis	-6.82291	8.92e-12	2.58323e-08	0.997	yes	rs1538881	1	52337039	-0.116909	0.0257921	5.82196e-06	0.450953	yes	yes
Psychiatric	Major depressive disorder	ENSG00000073969	NSF	cis	3.73629	0.000187	0.00950091	0.023	no	rs17698176	17	44819595	0.0404149	0.0161406	0.0122824	0.941586	yes	yes
Psychiatric	Major depressive disorder	ENSG00000198836	OPA1	cis	-3.80405	0.000142	0.00775909	0.543	yes	rs366284	3	193389692	-0.050036	0.0144564	0.000537852	0.447049	yes	yes
Psychiatric	Major depressive disorder	ENSG00000089041	P2RX7	cis	-4.8466	1.26e-06	0.000364896	0.112	no	rs3751143	12	121622304	-0.0215094	0.00449285	1.68891e-06	0.389683	yes	yes
Psychiatric	Major depressive disorder	ENSG00000186472	PCLO	cis	-6.32477	2.54e-10	3.67792e-07	0.929	yes	rs10230672	7	82948594	-0.21599	0.059032	0.000253327	0.676612	yes	yes
Psychiatric	Major depressive disorder	ENSG00000120265	PCMT1	cis	-3.82266	0.000132	0.00735138	0.534	yes	rs7818	6	150132092	-0.0195367	0.00511715	0.000134599	0.256781	yes	yes
Psychiatric	Major depressive disorder	ENSG00000164951	PDP1	cis	3.54295	0.000396	0.0155366	0.11	no	rs4418314	8	94873835	0.0800323	0.0343281	0.0197327	0.248892	yes	yes
Psychiatric	Major depressive disorder	ENSG00000089220	PEBP1	cis	-3.4814	0.000499	0.0182925	0.926	yes	rs1277442	12	118605571	-0.0925532	0.0263183	0.000436976	0.00858442	no	yes
Psychiatric	Major depressive disorder	ENSG00000166908	PIP4K2C	cis	4.2353	2.28e-05	0.00220096	0.601	yes	rs1806652	12	57999101	0.0579002	0.0168114	0.000572944	0.255432	yes	yes
Psychiatric	Major depressive disorder	ENSG00000021300	PLEKHB1	cis	3.6198	0.000295	0.0128807	0.186	no	rs1525749	11	73367729	0.059892	0.0190145	0.00163377	0.389105	yes	yes
Psychiatric	Major depressive disorder	ENSG00000173457	PPP1R14B	cis	3.4454	0.00057	0.0194202	0.086	no	rs671976	11	64046029	0.0650567	0.0236527	0.00595056	0.175822	yes	yes
Psychiatric	Major depressive disorder	ENSG00000120910	PPP3CC	cis	4.29546	1.74e-05	0.00193809	0.829	yes	rs2461483	8	22386479	0.0255041	0.00621979	4.12318e-05	0.494196	yes	yes
Psychiatric	Major depressive disorder	ENSG00000114302	PRKAR2A	cis	3.20233	0.00136	0.0364681	0.034	no	rs3087866	3	49054692	0.0552744	0.0176814	0.00177118	0.135887	yes	yes
Psychiatric	Major depressive disorder	ENSG00000159377	PSMB4	cis	4.87847	1.07e-06	0.000344302	0.971	yes	rs11204819	1	151435941	0.019	0.004019	2.27249e-06	0.181093	yes	yes
Psychiatric	Major depressive disorder	ENSG00000099246	RAB18	cis	3.86606	0.000111	0.00661943	0.355	no	rs2642273	10	27815665	0.0497196	0.0151926	0.00106558	0.45362	yes	yes
Psychiatric	Major depressive disorder	ENSG00000041353	RAB27B	cis	6.1504	7.73e-10	7.46203e-07	0.363	no	rs3764512	18	52495324	0.0400386	0.0069947	1.03962e-08	0.374702	yes	yes
Psychiatric	Major depressive disorder	ENSG00000152932	RAB3C	cis	3.2156	0.0013	0.035517	0.439	no	rs425872	5	57919019	0.0561347	0.0156677	0.000339903	0.459381	yes	yes
Psychiatric	Major depressive disorder	ENSG00000172575	RASGRP1	cis	3.9458	7.95e-05	0.00531153	0.263	no	rs1874252	15	38962756	0.0292459	0.0141781	0.0391366	0.293737	yes	yes
Psychiatric	Major depressive disorder	ENSG00000182732	RGS6	cis	-4.08469	4.41e-05	0.00345172	0.106	no	rs2238284	14	72419821	-0.046281	0.01552	0.00286342	0.220713	yes	yes
Psychiatric	Major depressive disorder	ENSG00000067560	RHOA	cis	-4.6561	3.22e-06	0.00066608	0.907	yes	rs13096474	3	49443081	-0.158333	0.0479874	0.000968661	0.173205	yes	yes
Psychiatric	Major depressive disorder	ENSG00000142186	SCYL1	cis	3.4288	0.000606	0.0204067	0.864	yes	rs1787663	11	65294830	0.0997921	0.0347309	0.00406213	0.406697	yes	yes
Psychiatric	Major depressive disorder	ENSG00000115840	SLC25A12	cis	3.73119	0.000191	0.00953683	0.538	yes	rs6724337	2	172735329	0.0378119	0.0102438	0.000223208	0.997802	yes	yes
Psychiatric	Major depressive disorder	ENSG00000004864	SLC25A13	cis	3.35357	0.000798	0.0247392	0.209	no	rs1989825	7	95788371	0.0502264	0.0161274	0.00184352	0.552755	yes	yes
Psychiatric	Major depressive disorder	ENSG00000101298	SNPH	cis	3.6306	0.000283	0.0128807	0.09	no	rs11905792	20	1270205	0.0391576	0.0131036	0.00280517	0.38767	yes	yes
Psychiatric	Major depressive disorder	ENSG00000104497	SNX16	cis	3.35798	0.000785	0.0247104	0.417	no	rs1452001	8	82800817	0.0511247	0.0178061	0.00408917	0.158391	yes	yes
Psychiatric	Major depressive disorder	ENSG00000120896	SORBS3	cis	-4.01773	5.88e-05	0.00436628	0.449	no	rs1047030	8	22428708	-0.0744681	0.0225443	0.000955914	0.157878	yes	yes
Psychiatric	Major depressive disorder	ENSG00000173898	SPTBN2	cis	3.5621	0.000368	0.0152247	0.681	yes	rs678397	11	66324583	0.0851064	0.0299413	0.00447689	0.767168	yes	yes
Psychiatric	Major depressive disorder	ENSG00000124214	STAU1	cis	-4.332	1.48e-05	0.00189447	0.924	yes	rs6012556	20	47528443	-0.0716628	0.0201903	0.000386149	0.919731	yes	yes
Psychiatric	Major depressive disorder	ENSG00000165752	STK32C	cis	3.45483	0.000551	0.0190998	0.234	no	rs7076997	10	134046708	0.0710824	0.023841	0.00286823	0.679423	yes	yes
Psychiatric	Major depressive disorder	ENSG00000117632	STMN1	cis	3.12791	0.00176	0.0439393	0.032	no	rs213637	1	26188625	0.08252	0.0354371	0.0198785	0.426339	yes	yes
Psychiatric	Major depressive disorder	ENSG00000136111	TBC1D4	cis	-3.2692	0.00108	0.0303523	0.191	no	rs9565168	13	76059632	-0.0383027	0.0118863	0.00127107	0.0610317	yes	yes
Psychiatric	Major depressive disorder	ENSG00000163931	TKT	cis	4.63212	3.62e-06	0.00068418	0.55	yes	rs1051485	3	53269046	0.0263975	0.00715011	0.00022258	0.350547	yes	yes
Psychiatric	Major depressive disorder	ENSG00000149582	TMEM25	cis	-4.6888	2.75e-06	0.000612615	0.878	yes	rs7123835	11	118368822	-0.0672236	0.0181033	0.000204539	NA	no	yes
Psychiatric	Major depressive disorder	ENSG00000109133	TMEM33	cis	4.41122	1.03e-05	0.00165716	0.623	yes	rs7660832	4	41889667	0.0518413	0.0173927	0.00287656	0.0127762	no	yes
Psychiatric	Major depressive disorder	ENSG00000164983	TMEM65	cis	3.51596	0.000438	0.0164734	0.011	no	rs4464954	8	125310965	0.0500288	0.0224457	0.0258218	0.901745	yes	yes
Psychiatric	Major depressive disorder	ENSG00000173769	TOPAZ1	cis	-3.95753	7.57e-05	0.00531153	0.168	no	rs6808448	3	44243607	-0.0392434	0.0142684	0.00595298	0.152309	yes	yes
Psychiatric	Major depressive disorder	ENSG00000117862	TXNDC12	cis	-4.97642	6.48e-07	0.000312768	0.835	yes	rs1288706	1	52754871	-0.0155415	0.0220738	0.481388	0.134817	no	yes
Psychiatric	Major depressive disorder	ENSG00000172046	USP19	cis	3.41899	0.000629	0.0209377	0.228	no	rs11720964	3	49336232	0.103691	0.0417973	0.0131089	0.874627	yes	yes
Psychiatric	Major depressive disorder	ENSG00000220205	VAMP2	cis	-4.12326	3.74e-05	0.0031856	0.661	yes	rs1150	17	8062583	-0.136767	0.0432297	0.00155758	0.517441	yes	yes
Psychiatric	Major depressive disorder	ENSG00000035403	VCL	cis	-3.33951	0.000839	0.0250489	0.04	no	rs1874152	10	75836119	-0.0674012	0.0238746	0.00475576	0.0542399	yes	yes
Psychiatric	Major depressive disorder	ENSG00000145198	VWA5B2	cis	-3.57794	0.000346	0.014522	0.204	no	rs843350	3	183946274	-0.0372795	0.0134417	0.00554704	0.0737272	yes	yes
Psychiatric	Major depressive disorder	ENSG00000165861	ZFYVE1	cis	4.09743	4.18e-05	0.00336258	0.705	yes	rs2806049	14	73526613	0.0644288	0.0233198	0.00573008	0.384341	yes	yes
Psychiatric	Major depressive disorder	ENSG00000146007	ZMAT2	cis	-4.7648	1.89e-06	0.00045612	0.845	yes	rs2563302	5	140079051	-0.096793	0.0276888	0.000472747	0.628561	yes	yes
Psychiatric	Major depressive disorder	ENSG00000170011	MYRIP	trans	NA	NA	NA	NA	NA	rs62091461	18	52488672	0.110483	0.0244541	6.24359e-06	0.742251	yes	yes
Psychiatric	Major depressive disorder	ENSG00000132669	RIN2	trans	NA	NA	NA	NA	NA	rs7624336	3	53244151	0.0767247	0.0190063	5.41832e-05	0.421884	yes	yes
Psychiatric	Neuroticism	ENSG00000161204	ABCF3	cis	3.04597	0.00232	0.046528	0.067	no	rs843370	3	183875822	0.0330846	0.0118028	0.00506108	0.361198	yes	yes
Psychiatric	Neuroticism	ENSG00000162104	ADCY9	cis	3.15609	0.0016	0.0352485	0.219	no	rs2230739	16	4033436	0.0281033	0.00893899	0.00166715	0.711917	yes	yes
Psychiatric	Neuroticism	ENSG00000118507	AKAP7	cis	3.209	0.00133	0.0330568	0.02	no	rs6934129	6	131814235	0.0405619	0.01759	0.0211122	0.677193	yes	yes
Psychiatric	Neuroticism	ENSG00000175220	ARHGAP1	cis	6.1231	9.18e-10	7.7789e-07	0.978	yes	rs7940441	11	46939027	0.0718957	0.0168446	1.97085e-05	0.304439	yes	yes
Psychiatric	Neuroticism	ENSG00000066739	ATG2B	cis	3.2169	0.0013	0.032873	0.064	no	rs3759602	14	96777408	0.0452547	0.0171951	0.00849228	0.863575	yes	yes
Psychiatric	Neuroticism	ENSG00000197548	ATG7	cis	3.24674	0.00117	0.0309305	0.208	no	rs367745	3	11309274	0.0146669	0.00474127	0.00197841	0.882114	yes	yes
Psychiatric	Neuroticism	ENSG00000105778	AVL9	cis	-4.5179	6.24e-06	0.000563976	0.115	no	rs13244487	7	32824581	-0.041098	0.0143871	0.00428214	0.16161	yes	yes
Psychiatric	Neuroticism	ENSG00000187676	B3GALTL	cis	-5.0874	3.63e-07	6.59752e-05	0.778	yes	rs4941811	13	31874993	-0.0129686	0.00328389	7.84257e-05	0.490214	yes	yes
Psychiatric	Neuroticism	ENSG00000178096	BOLA1	cis	-3.41838	0.00063	0.0183204	0.225	no	rs1349532	1	149871003	-0.00955061	0.00290474	0.00100923	0.984924	yes	yes
Psychiatric	Neuroticism	ENSG00000164061	BSN	cis	3.52469	0.000424	0.0143371	0.067	no	rs952594	3	49908023	0.106867	0.0429454	0.0128305	0.30643	yes	yes
Psychiatric	Neuroticism	ENSG00000074842	C19orf10	cis	-3.10383	0.00191	0.0393921	0.227	no	rs8112182	19	4668417	-0.0247741	0.00798691	0.00192322	0.130451	yes	yes
Psychiatric	Neuroticism	ENSG00000162384	C1orf123	cis	4.44276	8.88e-06	0.00075608	0.956	yes	rs1056425	1	53680090	0.0233824	0.00533601	1.17596e-05	0.315327	yes	yes
Psychiatric	Neuroticism	ENSG00000007402	CACNA2D2	cis	-6.1208	9.31e-10	7.7789e-07	0.992	yes	rs2236939	3	50243510	-0.0486633	0.0110995	1.16372e-05	0.856168	yes	yes
Psychiatric	Neuroticism	ENSG00000172137	CALB2	cis	3.15655	0.0016	0.0352485	0.108	no	rs1364279	16	71244898	0.0499889	0.0158395	0.00159965	0.0574376	yes	yes
Psychiatric	Neuroticism	ENSG00000128595	CALU	cis	-3.2103	0.00133	0.0330568	0.178	no	rs1044226	7	128411620	-0.0159813	0.00502354	0.00146628	0.756015	yes	yes
Psychiatric	Neuroticism	ENSG00000042493	CAPG	cis	3.4337	0.000595	0.0175361	0.037	no	rs3770102	2	85637837	0.0136615	0.00527457	0.00959589	0.706088	yes	yes
Psychiatric	Neuroticism	ENSG00000128596	CCDC136	cis	3.186	0.00144	0.0344307	0.163	no	rs1688932	7	128421135	0.0553946	0.02181	0.0110894	0.694509	yes	yes
Psychiatric	Neuroticism	ENSG00000055813	CCDC85A	cis	-4.7582	1.95e-06	0.0002181	0.756	yes	rs1861772	2	56461906	-0.0386336	0.0112915	0.000622838	0.79013	yes	yes
Psychiatric	Neuroticism	ENSG00000140945	CDH13	cis	-3.74749	0.000179	0.00800818	0.601	yes	rs9933518	16	82867755	-0.0249927	0.00723241	0.000548959	0.270688	yes	yes
Psychiatric	Neuroticism	ENSG00000115561	CHMP3	cis	4.2992	1.71e-05	0.00127505	0.985	yes	rs17027270	2	86717869	0.0419236	0.0108026	0.000104072	0.145097	yes	yes
Psychiatric	Neuroticism	ENSG00000110172	CHORDC1	cis	-3.6207	0.000294	0.011632	0.042	no	rs10830452	11	89966202	-0.0335056	0.0126431	0.00804675	0.230794	yes	yes
Psychiatric	Neuroticism	ENSG00000175216	CKAP5	cis	6.0986	1.07e-09	7.7789e-07	0.028	no	rs10838660	11	47152273	0.078767	0.0213659	0.00022729	0.54522	yes	yes
Psychiatric	Neuroticism	ENSG00000117519	CNN3	cis	-3.10955	0.00187	0.039122	0.214	no	rs2275612	1	95367416	-0.0424883	0.0143373	0.00304186	0.402248	yes	yes
Psychiatric	Neuroticism	ENSG00000148842	CNNM2	cis	-5.06387	4.11e-07	6.63993e-05	0.931	yes	rs11191499	10	104764271	-0.0250858	0.00572485	1.17637e-05	0.0750154	yes	yes
Psychiatric	Neuroticism	ENSG00000184144	CNTN2	cis	-3.87424	0.000107	0.00555636	0.701	yes	rs1470637	1	205033283	-0.0332171	0.00886292	0.000178342	0.00225255	no	yes
Psychiatric	Neuroticism	ENSG00000198561	CTNND1	cis	-5.5445	2.95e-08	8.5786e-06	0.985	yes	rs2847308	11	57498232	-0.0427278	0.00766934	2.52912e-08	0.0478435	no	yes
Psychiatric	Neuroticism	ENSG00000174177	CTU2	cis	3.04209	0.00235	0.0468068	0.205	no	rs11648894	16	88766359	0.0276007	0.0123092	0.0249431	0.496921	yes	yes
Psychiatric	Neuroticism	ENSG00000108094	CUL2	cis	-3.9008	9.59e-05	0.00510751	0.827	yes	rs7070384	10	35526574	-0.05993	0.0186733	0.00133011	0.296416	yes	yes
Psychiatric	Neuroticism	ENSG00000154639	CXADR	cis	-3.8645	0.000111	0.00561545	0.127	no	rs2251818	21	18904792	-0.031252	0.0101454	0.00206717	0.304459	yes	yes
Psychiatric	Neuroticism	ENSG00000134780	DAGLA	cis	-3.6499	0.000262	0.011042	0.006	no	rs12794220	11	61462412	-0.0616751	0.0272722	0.0237305	0.545509	yes	yes
Psychiatric	Neuroticism	ENSG00000143164	DCAF6	cis	3.35699	0.000788	0.0222476	0.06	no	rs11558511	1	168013850	0.0160265	0.00579581	0.00568886	0.599087	yes	yes
Psychiatric	Neuroticism	ENSG00000155792	DEPTOR	cis	-4.08414	4.42e-05	0.0029807	0.836	yes	rs4871827	8	121061879	-0.0215636	0.00558645	0.000113391	0.324306	yes	yes
Psychiatric	Neuroticism	ENSG00000157680	DGKI	cis	-4.9907	6.02e-07	9.21377e-05	0.886	yes	rs320682	7	137038092	-0.0732794	0.0263635	0.00544301	0.5964	yes	yes
Psychiatric	Neuroticism	ENSG00000149091	DGKZ	cis	-4.0798	4.51e-05	0.0029807	0.091	no	rs34406563	11	46398916	-0.079656	0.0321107	0.0131137	0.199579	yes	yes
Psychiatric	Neuroticism	ENSG00000198010	DLGAP2	cis	-4.01651	5.91e-05	0.0035074	0.586	yes	rs2301963	8	1514009	-0.0279564	0.00733363	0.000137806	0.00762756	no	yes
Psychiatric	Neuroticism	ENSG00000119689	DLST	cis	5.7701	7.92e-09	2.87892e-06	0.984	yes	rs11851433	14	75339450	0.141962	0.0331324	1.82987e-05	0.00230591	no	yes
Psychiatric	Neuroticism	ENSG00000125821	DTD1	cis	3.1862	0.00144	0.0344307	0.898	yes	rs6081232	20	18571572	0.0608157	0.0184753	0.000995708	0.0160981	no	yes
Psychiatric	Neuroticism	ENSG00000138101	DTNB	cis	-3.27	0.00108	0.0296236	0.068	no	rs11678268	2	25837156	-0.0300038	0.0124469	0.0159286	0.202796	yes	yes
Psychiatric	Neuroticism	ENSG00000088986	DYNLL1	cis	3.1492	0.00164	0.0357424	0.02	no	rs787947	12	121006729	0.0389356	0.0167551	0.0201358	0.525249	yes	yes
Psychiatric	Neuroticism	ENSG00000146648	EGFR	cis	3.1106	0.00187	0.039122	0.362	no	rs11766623	7	54931037	0.0249961	0.00760082	0.00100684	0.109857	yes	yes
Psychiatric	Neuroticism	ENSG00000075151	EIF4G3	cis	-3.58697	0.000335	0.0125641	0.872	yes	rs667687	1	21072577	-0.0815092	0.0281597	0.00379728	0.602696	yes	yes
Psychiatric	Neuroticism	ENSG00000170571	EMB	cis	-4.13755	3.51e-05	0.00243026	0.97	yes	rs13186891	5	49763078	-0.0252473	0.006175	4.33912e-05	0.121282	yes	yes
Psychiatric	Neuroticism	ENSG00000128266	GNAZ	cis	-3.1571	0.00159	0.0352485	0.601	yes	rs3788337	22	23412017	-0.0431069	0.0125801	0.000611175	0.0202724	no	yes
Psychiatric	Neuroticism	ENSG00000163938	GNL3	cis	-4.60092	4.21e-06	0.000422161	0.889	yes	rs4687626	3	52569098	-0.0490162	0.0143121	0.000615247	0.868057	yes	yes
Psychiatric	Neuroticism	ENSG00000170775	GPR37	cis	3.0995	0.00194	0.039729	0.188	no	rs2267707	7	124397026	0.0382078	0.0175942	0.0298848	0.148606	yes	yes
Psychiatric	Neuroticism	ENSG00000100983	GSS	cis	4.8149	1.47e-06	0.000185859	0.016	no	rs2236271	20	33523840	0.0240765	0.0100451	0.0165369	0.158422	yes	yes
Psychiatric	Neuroticism	ENSG00000044574	HSPA5	cis	3.5775	0.000347	0.0126135	0.952	yes	rs391957	9	128004024	0.106604	0.0302231	0.000419922	0.162562	yes	yes
Psychiatric	Neuroticism	ENSG00000110906	KCTD10	cis	3.5047	0.000457	0.0147662	0.783	yes	rs11832567	12	110051486	0.0172048	0.0111794	0.12381	0.0819627	no	yes
Psychiatric	Neuroticism	ENSG00000134569	LRP4	cis	-4.8593	1.18e-06	0.000157296	0	no	rs7943866	11	46881954	-0.0373436	0.00836562	8.04659e-06	0.09831	yes	yes
Psychiatric	Neuroticism	ENSG00000083099	LYRM2	cis	3.2266	0.00125	0.031886	0.053	no	rs34012596	6	90347511	0.0100215	0.00361564	0.00557659	0.296594	yes	yes
Psychiatric	Neuroticism	ENSG00000232859	LYRM9	cis	-3.1813	0.00147	0.0344307	0.19	no	rs3751972	17	26206414	-0.00963922	0.00317944	0.00243148	0.341283	yes	yes
Psychiatric	Neuroticism	ENSG00000137764	MAP2K5	cis	-3.5848	0.000337	0.0125641	0.534	yes	rs10518739	15	68014971	-0.0316072	0.0136449	0.0205359	0.228217	yes	yes
Psychiatric	Neuroticism	ENSG00000186868	MAPT	cis	-10.7979	3.52e-27	1.02362e-23	0.855	yes	rs17689918	17	43910088	-0.225325	0.066809	0.000744424	NA	no	yes
Psychiatric	Neuroticism	ENSG00000010165	METTL13	cis	3.61544	0.0003	0.011632	0.193	no	rs236894	1	171669823	0.0390603	0.0127608	0.00220632	0.327126	yes	yes
Psychiatric	Neuroticism	ENSG00000155229	MMS19	cis	-3.59206	0.000328	0.0125503	0.572	yes	rs3740526	10	99220707	-0.0262871	0.00777584	0.000723255	0.255937	yes	yes
Psychiatric	Neuroticism	ENSG00000105926	MPP6	cis	-3.6276	0.000286	0.0115512	0.954	yes	rs2237310	7	24759648	-0.0501935	0.0145792	0.000575687	0.895697	yes	yes
Psychiatric	Neuroticism	ENSG00000110921	MVK	cis	4.6979	2.63e-06	0.000283261	0.542	yes	rs9943689	12	109890339	0.0485162	0.010232	2.12019e-06	0.00488507	no	yes
Psychiatric	Neuroticism	ENSG00000149294	NCAM1	cis	-3.7433	0.000182	0.00801903	0.025	no	rs7105462	11	112912048	-0.0968018	0.0183764	1.38114e-07	0.0646476	yes	yes
Psychiatric	Neuroticism	ENSG00000123119	NECAB1	cis	-3.75729	0.000172	0.00781525	0.451	no	rs7018395	8	91953138	-0.0607207	0.0187586	0.00120811	0.421474	yes	yes
Psychiatric	Neuroticism	ENSG00000104722	NEFM	cis	3.16819	0.00153	0.0347597	0.725	yes	rs2976427	8	24819904	0.1453	0.0531161	0.00622807	0.326624	yes	yes
Psychiatric	Neuroticism	ENSG00000114904	NEK4	cis	4.75951	1.94e-06	0.0002181	0.895	yes	rs13082960	3	52785168	0.0184694	0.00437076	2.38224e-05	0.264267	yes	yes
Psychiatric	Neuroticism	ENSG00000119638	NEK9	cis	5.6026	2.11e-08	6.81764e-06	0.673	yes	rs12147862	14	75384471	0.0903923	0.0285146	0.00152419	0.164498	yes	yes
Psychiatric	Neuroticism	ENSG00000152465	NMT2	cis	-3.51443	0.000441	0.014573	0.137	no	rs10906845	10	15208011	-0.0442464	0.0161469	0.00613954	0.527663	yes	yes
Psychiatric	Neuroticism	ENSG00000089250	NOS1	cis	3.8639	0.000112	0.00561545	0.953	yes	rs12829185	12	117694020	0.0683676	0.0202734	0.000745494	0.154395	yes	yes
Psychiatric	Neuroticism	ENSG00000078618	NRD1	cis	-3.93951	8.16e-05	0.00447722	0.351	no	rs1538881	1	52337039	-0.040394	0.0131259	0.002088	0.161397	yes	yes
Psychiatric	Neuroticism	ENSG00000116981	NT5C1A	cis	3.23588	0.00121	0.0316764	0.076	no	rs9662128	1	40150156	0.0139201	0.00482545	0.00391752	0.360056	yes	yes
Psychiatric	Neuroticism	ENSG00000148053	NTRK2	cis	3.0186	0.00254	0.048916	0.037	no	rs4406490	9	87600797	0.0708893	0.0303914	0.019672	0.207976	yes	yes
Psychiatric	Neuroticism	ENSG00000120526	NUDCD1	cis	-3.9545	7.67e-05	0.0043734	0.618	yes	rs7012304	8	110168012	-0.0154842	0.00418312	0.000214254	0.124201	yes	yes
Psychiatric	Neuroticism	ENSG00000015676	NUDCD3	cis	-3.0785	0.00208	0.0422982	0.086	no	rs307003	7	44532698	-0.0135324	0.00456843	0.00305496	0.13076	yes	yes
Psychiatric	Neuroticism	ENSG00000126861	OMG	cis	-3.0652	0.00218	0.0440239	0.149	no	rs11080149	17	29623288	-0.0283178	0.00938909	0.00256111	0.338296	yes	yes
Psychiatric	Neuroticism	ENSG00000115947	ORC4	cis	-4.7662	1.88e-06	0.0002181	0.947	yes	rs13395141	2	148955901	-0.0672717	0.0160323	2.7165e-05	0.00500159	no	yes
Psychiatric	Neuroticism	ENSG00000089041	P2RX7	cis	-3.4497	0.000561	0.0168484	0.138	no	rs3751143	12	121622304	-0.0088113	0.00282448	0.00181083	0.499116	yes	yes
Psychiatric	Neuroticism	ENSG00000124507	PACSIN1	cis	-5.4596	4.77e-08	1.26101e-05	0.095	no	rs4713797	6	34458533	-0.128472	0.0463305	0.00555517	0.0727242	yes	yes
Psychiatric	Neuroticism	ENSG00000125779	PANK2	cis	3.2562	0.00113	0.0303606	0.008	no	rs16989000	20	3848416	0.011936	0.00597067	0.0455966	0.250411	yes	yes
Psychiatric	Neuroticism	ENSG00000157881	PANK4	cis	-4.21477	2.5e-05	0.00177317	0.833	yes	rs7535528	1	2444414	-0.0213272	0.00540786	8.02197e-05	0.0806628	yes	yes
Psychiatric	Neuroticism	ENSG00000163346	PBXIP1	cis	-3.68733	0.000227	0.00970759	0.583	yes	rs705094	1	154917314	-0.0359359	0.010371	0.000530129	0.316287	yes	yes
Psychiatric	Neuroticism	ENSG00000186472	PCLO	cis	-5.7893	7.07e-09	2.87892e-06	0.923	yes	rs10230672	7	82948594	-0.116222	0.0350648	0.000918106	0.736409	yes	yes
Psychiatric	Neuroticism	ENSG00000167004	PDIA3	cis	3.4836	0.000495	0.0156463	0.257	no	rs495880	15	44147265	0.0407694	0.0127298	0.00136161	0.185522	yes	yes
Psychiatric	Neuroticism	ENSG00000087157	PGS1	cis	-3.0275	0.00247	0.0480789	0.024	no	rs2292645	17	76394195	-0.0162117	0.00676095	0.0164919	0.645364	yes	yes
Psychiatric	Neuroticism	ENSG00000149527	PLCH2	cis	-3.80122	0.000144	0.00675406	0.879	yes	rs12049628	1	2409276	-0.0494433	0.0146786	0.000756078	0.0361469	no	yes
Psychiatric	Neuroticism	ENSG00000100417	PMM1	cis	-4.3877	1.15e-05	0.000928944	0.008	no	rs139553	22	42187199	-0.0918007	0.0264882	0.00052881	0.053171	yes	yes
Psychiatric	Neuroticism	ENSG00000177380	PPFIA3	cis	3.52758	0.000419	0.0143347	0.07	no	rs4545921	19	49646006	0.0639607	0.0249002	0.0102087	0.56668	yes	yes
Psychiatric	Neuroticism	ENSG00000118898	PPL	cis	3.56962	0.000358	0.0128526	0.007	no	rs759196	16	5006078	0.026722	0.012398	0.0311352	0.1116	yes	yes
Psychiatric	Neuroticism	ENSG00000173457	PPP1R14B	cis	3.5546	0.000379	0.0134406	0.041	no	rs671976	11	64046029	0.0396831	0.0149013	0.00774309	0.715903	yes	yes
Psychiatric	Neuroticism	ENSG00000162869	PPP1R21	cis	-3.6348	0.000278	0.0113863	0.018	no	rs3811519	2	48725610	-0.0432303	0.0192689	0.0248628	0.870186	yes	yes
Psychiatric	Neuroticism	ENSG00000154229	PRKCA	cis	-4.5127	6.4e-06	0.000563976	0.002	no	rs9895770	17	64534818	-0.0190538	0.00735228	0.00955468	0.179744	yes	yes
Psychiatric	Neuroticism	ENSG00000142949	PTPRF	cis	3.12085	0.0018	0.0384882	0.028	no	rs11210892	1	44100084	0.0419236	0.0163554	0.0103686	0.39717	yes	yes
Psychiatric	Neuroticism	ENSG00000041353	RAB27B	cis	4.041	5.33e-05	0.00335967	0.006	no	rs3764512	18	52495324	0.017196	0.00440044	9.31486e-05	0.0989291	yes	yes
Psychiatric	Neuroticism	ENSG00000145715	RASA1	cis	3.46264	0.000535	0.0167288	0.046	no	rs13158939	5	86946130	0.0247192	0.00809061	0.00224838	0.111581	yes	yes
Psychiatric	Neuroticism	ENSG00000182732	RGS6	cis	-4.9231	8.52e-07	0.000123881	0.848	yes	rs2238284	14	72419821	-0.041155	0.0106694	0.000114653	0.0202902	no	yes
Psychiatric	Neuroticism	ENSG00000067560	RHOA	cis	-3.16035	0.00158	0.0352485	0.337	no	rs13096474	3	49443081	-0.0704471	0.0265173	0.00789219	0.584601	yes	yes
Psychiatric	Neuroticism	ENSG00000110315	RNF141	cis	-3.2279	0.00125	0.031886	0.004	no	rs4910153	11	10553355	-0.010263	0.0043585	0.0185371	0.625246	yes	yes
Psychiatric	Neuroticism	ENSG00000100241	SBF1	cis	3.5402	0.0004	0.0140145	0.009	no	rs5771040	22	50902390	0.0166681	0.00823971	0.0430838	0.569483	yes	yes
Psychiatric	Neuroticism	ENSG00000133812	SBF2	cis	-4.5591	5.14e-06	0.000484979	0.812	yes	rs10840332	11	9980501	-0.0378676	0.00999621	0.000151744	0.30911	yes	yes
Psychiatric	Neuroticism	ENSG00000141985	SH3GL1	cis	-3.14754	0.001647	0.0357424	0.113	no	rs760369	19	4449287	-0.0536759	0.0196498	0.00630214	0.73856	yes	yes
Psychiatric	Neuroticism	ENSG00000197555	SIPA1L1	cis	-3.6868	0.000227	0.00970759	0.636	yes	rs8013708	14	72158974	-0.0428199	0.0261827	0.10196	0.0338122	no	yes
Psychiatric	Neuroticism	ENSG00000115840	SLC25A12	cis	3.4909	0.000481	0.0153709	0.766	yes	rs6724337	2	172735329	0.0254687	0.00665887	0.00013089	0.138794	yes	yes
Psychiatric	Neuroticism	ENSG00000004864	SLC25A13	cis	3.5784	0.000346	0.0126135	0.079	no	rs1989825	7	95788371	0.0287466	0.010182	0.00475332	0.431537	yes	yes
Psychiatric	Neuroticism	ENSG00000014824	SLC30A9	cis	-3.19873	0.00138	0.033723	0.966	yes	rs4861163	4	42117173	-0.0504596	0.0124291	4.9117e-05	0.036966	no	yes
Psychiatric	Neuroticism	ENSG00000103064	SLC7A6	cis	3.51053	0.000447	0.0146053	0.286	no	rs6499165	16	68326200	0.0254175	0.0087722	0.00376145	0.197885	yes	yes
Psychiatric	Neuroticism	ENSG00000092068	SLC7A8	cis	5.333	9.66e-08	2.16087e-05	0.999	yes	rs3783436	14	23605973	0.0226459	0.00458894	8.02004e-07	0.241858	yes	yes
Psychiatric	Neuroticism	ENSG00000103056	SMPD3	cis	3.618	0.000297	0.011632	0.361	no	rs3961282	16	68365157	0.0452871	0.0150775	0.0026679	0.403327	yes	yes
Psychiatric	Neuroticism	ENSG00000159210	SNF8	cis	3.0297	0.00245	0.0480789	0.148	no	rs8078510	17	47045862	0.0311863	0.0103571	0.00260312	0.26036	yes	yes
Psychiatric	Neuroticism	ENSG00000099365	STX1B	cis	5.35393	8.61e-08	2.08649e-05	0.965	yes	rs4889609	16	31026427	0.125972	0.0329949	0.000134574	0.401945	yes	yes
Psychiatric	Neuroticism	ENSG00000103496	STX4	cis	5.86014	4.62e-09	2.23916e-06	0.945	yes	rs12445568	16	31004812	0.0485996	0.00970462	5.50331e-07	0.507684	yes	yes
Psychiatric	Neuroticism	ENSG00000164506	STXBP5	cis	4.0178	5.88e-05	0.0035074	0.615	yes	rs1039085	6	147635547	0.0562966	0.0181523	0.0019264	0.930054	yes	yes
Psychiatric	Neuroticism	ENSG00000100242	SUN2	cis	-3.8028	0.000143	0.00675406	0.084	no	rs2072797	22	39134207	-0.0348967	0.0130613	0.00754556	0.118259	yes	yes
Psychiatric	Neuroticism	ENSG00000019505	SYT13	cis	3.5296	0.000416	0.0143347	0.267	no	rs7124508	11	45297599	0.0448406	0.0159243	0.00486461	0.168727	yes	yes
Psychiatric	Neuroticism	ENSG00000152291	TGOLN2	cis	3.3707	0.00075	0.0213824	0.415	no	rs4247303	2	85554080	0.0205351	0.00603023	0.000660778	0.740618	yes	yes
Psychiatric	Neuroticism	ENSG00000163931	TKT	cis	4.55794	5.17e-06	0.000484979	0.692	yes	rs1051485	3	53269046	0.0182174	0.00463559	8.49821e-05	0.570065	yes	yes
Psychiatric	Neuroticism	ENSG00000189077	TMEM120A	cis	3.5139	0.000441	0.014573	0.02	no	rs8509	7	75616577	0.0125306	0.00523755	0.0167359	0.055649	yes	yes
Psychiatric	Neuroticism	ENSG00000188735	TMEM120B	cis	4.0365	5.43e-05	0.00335967	0.847	yes	rs2669170	12	122177322	0.0219183	0.00598754	0.000251579	0.586439	yes	yes
Psychiatric	Neuroticism	ENSG00000149582	TMEM25	cis	-3.8323	0.000127	0.00615527	0.609	yes	rs7123835	11	118368822	-0.035169	0.0108088	0.0011389	NA	no	yes
Psychiatric	Neuroticism	ENSG00000109133	TMEM33	cis	4.43762	9.1e-06	0.00075608	0.543	yes	rs7660832	4	41889667	0.0350542	0.0111539	0.00167352	0.0405976	no	yes
Psychiatric	Neuroticism	ENSG00000173769	TOPAZ1	cis	-3.84746	0.000119	0.00586529	0.098	no	rs6808448	3	44243607	-0.024468	0.00907663	0.00702385	0.309872	yes	yes
Psychiatric	Neuroticism	ENSG00000159202	UBE2Z	cis	3.1174	0.00182	0.0386318	0.078	no	rs4793998	17	47019899	0.0478278	0.0195757	0.0145565	0.369233	yes	yes
Psychiatric	Neuroticism	ENSG00000065060	UHRF1BP1	cis	3.0345	0.00241	0.0476754	0.085	no	rs9462007	6	34715341	0.0208088	0.00754749	0.00583249	0.0765039	yes	yes
Psychiatric	Neuroticism	ENSG00000188690	UROS	cis	-3.10621	0.0019	0.0393921	0.027	no	rs10901446	10	127502347	-0.00811803	0.00319345	0.0110192	0.128365	yes	yes
Psychiatric	Neuroticism	ENSG00000162402	USP24	cis	3.45246	0.000556	0.0168484	0.237	no	rs10788998	1	55699023	0.0552626	0.0200518	0.0058514	0.845455	yes	yes
Psychiatric	Neuroticism	ENSG00000220205	VAMP2	cis	-3.2657	0.00109	0.0296236	0.074	no	rs1150	17	8062583	-0.0693279	0.0259813	0.00762183	0.514107	yes	yes
Psychiatric	Neuroticism	ENSG00000167397	VKORC1	cis	4.30237	1.69e-05	0.00127505	0.086	no	rs4527034	16	31131614	0.0430887	0.0122861	0.000453021	0.102142	yes	yes
Psychiatric	Neuroticism	ENSG00000196419	XRCC6	cis	-4.8568	1.19e-06	0.000157296	0.012	no	rs8139993	22	41995335	-0.105775	0.0310738	0.000664065	0.0647656	yes	yes
Psychiatric	Neuroticism	ENSG00000103160	HSDL1	trans	NA	NA	NA	NA	NA	rs11039182	11	47346723	-0.100494	0.021345	2.50086e-06	0.110188	yes	yes
Psychiatric	Neuroticism	ENSG00000103160	HSDL1	trans	NA	NA	NA	NA	NA	rs7103648	11	47461783	-0.0649687	0.0135651	1.67294e-06	0.167579	yes	yes
Psychiatric	Neuroticism	ENSG00000103160	HSDL1	trans	NA	NA	NA	NA	NA	rs11605348	11	47606483	-0.0510282	0.0104378	1.01459e-06	0.179545	yes	yes
Psychiatric	Neuroticism	ENSG00000103160	HSDL1	trans	NA	NA	NA	NA	NA	rs7107356	11	47676170	-0.0593662	0.0112551	1.3304e-07	0.17171	yes	yes
Psychiatric	Neuroticism	ENSG00000103160	HSDL1	trans	NA	NA	NA	NA	NA	rs7131262	11	47836302	-0.0690047	0.015064	4.63271e-06	0.154825	yes	yes
Psychiatric	Neuroticism	ENSG00000103160	HSDL1	trans	NA	NA	NA	NA	NA	rs12802244	11	47932666	-0.0506424	0.0104009	1.12132e-06	0.248464	yes	yes
Psychiatric	Neuroticism	ENSG00000116266	STXBP3	trans	NA	NA	NA	NA	NA	rs3751855	16	31091209	0.0571718	0.0105151	5.41472e-08	0.155116	yes	yes
Psychiatric	Post-traumatic stress disorder	ENSG00000137944	CCBL2	cis	-4.15838	3.21e-05	0.0100672	0.797	yes	rs3753679	1	89435414	-0.171804	0.0436949	8.42746e-05	0.288395	yes	yes
Psychiatric	Post-traumatic stress disorder	ENSG00000198561	CTNND1	cis	-4.32773	1.51e-05	0.00719767	0.981	yes	rs2847308	11	57498232	-0.663336	0.147887	7.27726e-06	0.0538969	yes	yes
Psychiatric	Post-traumatic stress disorder	ENSG00000157851	DPYSL5	cis	4.41703	1e-05	0.00572	0.661	yes	rs6756245	2	27083489	0.440729	0.108904	5.18929e-05	0.0794975	yes	yes
Psychiatric	Post-traumatic stress disorder	ENSG00000138190	EXOC6	cis	-3.8365	0.000125	0.0211976	0.783	yes	rs1409387	10	94636367	-0.470176	0.12998	0.000297699	0.525794	yes	yes
Psychiatric	Post-traumatic stress disorder	ENSG00000233276	GPX1	cis	3.85433	0.000116	0.0211976	0.005	no	rs7646366	3	49470668	0.207066	0.0579147	0.000349739	0.0638552	yes	yes
Psychiatric	Post-traumatic stress disorder	ENSG00000040933	INPP4A	cis	-4.08861	4.34e-05	0.011284	0.734	yes	rs13402379	2	99209314	-0.714573	0.194254	0.00023457	0.065236	yes	yes
Psychiatric	Post-traumatic stress disorder	ENSG00000138030	KHK	cis	4.78943	1.67e-06	0.00159207	0.984	yes	rs2304681	2	27315252	0.252927	0.0525716	1.50098e-06	0.477365	yes	yes
Psychiatric	Post-traumatic stress disorder	ENSG00000163431	LMOD1	cis	-4.13714	3.52e-05	0.0100672	0.614	yes	rs1032524	1	201790826	-0.767432	0.233249	0.00100124	0.277548	yes	yes
Psychiatric	Post-traumatic stress disorder	ENSG00000084764	MAPRE3	cis	-4.65393	3.26e-06	0.0023309	0.901	yes	rs11126806	2	27225144	-1.47851	0.460506	0.00132445	0.079658	yes	yes
Psychiatric	Post-traumatic stress disorder	ENSG00000186868	MAPT	cis	-6.3986	1.57e-10	4.4902e-07	0.808	yes	rs17689918	17	43910088	-2.87752	0.914337	0.00164892	NA	no	yes
Psychiatric	Post-traumatic stress disorder	ENSG00000158092	NCK1	cis	5.04679	4.49e-07	0.00064207	0.97	yes	rs6786302	3	136656029	0.905647	0.232309	9.68038e-05	0.135737	yes	yes
Psychiatric	Post-traumatic stress disorder	ENSG00000120913	PDLIM2	cis	3.8167	0.000135	0.02145	0.671	yes	rs11781149	8	22473158	0.629595	0.178454	0.00041863	0.309798	yes	yes
Psychiatric	Post-traumatic stress disorder	ENSG00000124181	PLCG1	cis	-4.267	1.98e-05	0.00797225	0.54	yes	rs753381	20	39797465	-0.382183	0.109116	0.000460831	0.305457	yes	yes
Psychiatric	Post-traumatic stress disorder	ENSG00000041353	RAB27B	cis	3.9824	6.82e-05	0.015004	0.63	yes	rs3764512	18	52495324	0.357935	0.0922976	0.000105295	0.143036	yes	yes
Psychiatric	Post-traumatic stress disorder	ENSG00000131323	TRAF3	cis	3.98637	6.71e-05	0.015004	0.727	yes	rs11624345	14	103266382	0.599938	0.170163	0.000422417	0.116401	yes	yes
Psychiatric	Post-traumatic stress disorder	ENSG00000123297	TSFM	cis	4.24038	2.23e-05	0.00797225	0.681	yes	rs703842	12	58162739	0.308155	0.0770306	6.32289e-05	0.101213	yes	yes
Psychiatric	Schizophrenia	ENSG00000072778	ACADVL	cis	-3.7149	0.000203	0.00634975	0.729	yes	rs446994	17	7116853	-0.182062	0.0570136	0.00140649	0.484541	yes	yes
Psychiatric	Schizophrenia	ENSG00000159640	ACE	cis	-3.6216	0.000293	0.00860946	0.575	yes	rs4459609	17	61548948	-0.108485	0.0333718	0.00115077	0.658417	yes	yes
Psychiatric	Schizophrenia	ENSG00000115073	ACTR1B	cis	4.30018	1.71e-05	0.00113054	0.561	yes	rs6748809	2	98391355	0.110405	0.0336551	0.00103635	0.645199	yes	yes
Psychiatric	Schizophrenia	ENSG00000137845	ADAM10	cis	4.1832	2.87e-05	0.00160554	0.925	yes	rs1427281	15	58959273	0.2598	0.069605	0.000189595	0.408814	yes	yes
Psychiatric	Schizophrenia	ENSG00000073670	ADAM11	cis	-3.2039	0.00136	0.0258578	0.028	no	rs16970956	17	42808491	-0.338263	0.141465	0.0167958	0.760878	yes	yes
Psychiatric	Schizophrenia	ENSG00000183831	ANKRD45	cis	4.2197	2.45e-05	0.0014545	0.949	yes	rs12561796	1	173633528	0.151203	0.0443772	0.000656257	0.834344	yes	yes
Psychiatric	Schizophrenia	ENSG00000171714	ANO5	cis	-3.09068	0.002	0.0339947	0.181	no	rs4244488	11	22178677	-0.06975	0.0260873	0.00750173	0.610712	yes	yes
Psychiatric	Schizophrenia	ENSG00000103723	AP3B2	cis	-3.6156	0.0003	0.00861292	0.297	no	rs8040488	15	83367833	-0.450386	0.175244	0.0101683	0.280433	yes	yes
Psychiatric	Schizophrenia	ENSG00000165322	ARHGAP12	cis	3.3565	0.000789	0.0178825	0.454	no	rs2808079	10	32167385	0.183568	0.0617871	0.00296862	0.236375	yes	yes
Psychiatric	Schizophrenia	ENSG00000182196	ARL6IP4	cis	-4.16103	3.17e-05	0.00167664	0.208	no	rs1727309	12	123658258	-0.391509	0.131462	0.00290015	0.701743	yes	yes
Psychiatric	Schizophrenia	ENSG00000153317	ASAP1	cis	-3.57427	0.000351	0.00981788	0.86	yes	rs7017629	8	131543875	-0.167629	0.0977347	0.0863182	0.930333	no	yes
Psychiatric	Schizophrenia	ENSG00000157087	ATP2B2	cis	-3.234	0.00122	0.0239796	0.135	no	rs7644022	3	10510618	-0.431934	0.176214	0.0142381	0.232706	yes	yes
Psychiatric	Schizophrenia	ENSG00000166170	BAG5	cis	-5.9035	3.56e-09	2.07121e-06	0.98	yes	rs7148456	14	104028270	-0.410582	0.0945702	1.41475e-05	0.41788	yes	yes
Psychiatric	Schizophrenia	ENSG00000196072	BLOC1S2	cis	-3.6274	0.000286	0.00848953	0.71	yes	rs11190456	10	102051763	-0.126864	0.0396423	0.00137329	0.0513465	yes	yes
Psychiatric	Schizophrenia	ENSG00000162972	C2orf47	cis	-3.85004	0.000118	0.00418612	0.649	yes	rs4673491	2	200669108	-0.488059	0.174197	0.00508229	0.201083	yes	yes
Psychiatric	Schizophrenia	ENSG00000167535	CACNB3	cis	-3.42948	0.000605	0.0149148	0.467	no	rs12369114	12	49212806	-0.179544	0.0610692	0.00328209	0.386958	yes	yes
Psychiatric	Schizophrenia	ENSG00000110931	CAMKK2	cis	-3.99713	6.41e-05	0.00274216	0.394	no	rs3794207	12	121686078	-0.124789	0.0399107	0.00176775	0.202976	yes	yes
Psychiatric	Schizophrenia	ENSG00000159231	CBR3	cis	-3.7563	0.000172	0.00562189	0.676	yes	rs1056892	21	37518706	-0.0415609	0.0114031	0.000267706	0.0394568	no	yes
Psychiatric	Schizophrenia	ENSG00000108091	CCDC6	cis	-3.296	0.000981	0.0205304	0.044	no	rs1171830	10	61665886	-0.10183	0.0459377	0.0266435	0.673335	yes	yes
Psychiatric	Schizophrenia	ENSG00000119242	CCDC92	cis	-4.16289	3.14e-05	0.00167664	0.913	yes	rs7311969	12	124470333	-0.0925342	0.022844	5.10633e-05	0.32811	yes	yes
Psychiatric	Schizophrenia	ENSG00000143776	CDC42BPA	cis	-3.10095	0.00193	0.0332211	0.031	no	rs10495252	1	227471891	-0.0831328	0.0399599	0.0374886	0.427281	yes	yes
Psychiatric	Schizophrenia	ENSG00000150394	CDH8	cis	-3.00699	0.00264	0.0404198	0.008	no	rs1397131	16	62054789	-0.24977	0.121932	0.0405177	0.680212	yes	yes
Psychiatric	Schizophrenia	ENSG00000143702	CEP170	cis	5.81642	6.01e-09	2.91385e-06	0.868	yes	rs6429422	1	243472801	0.465402	0.135804	0.000610233	0.465685	yes	yes
Psychiatric	Schizophrenia	ENSG00000000971	CFH	cis	2.92542	0.00344	0.0490537	0.572	yes	rs10801551	1	196580039	0.250251	0.0792463	0.00158914	0.0330637	no	yes
Psychiatric	Schizophrenia	ENSG00000138028	CGREF1	cis	-3.90812	9.3e-05	0.00360716	0.537	yes	rs1866654	2	27263122	-0.164395	0.061725	0.00773683	0.655279	yes	yes
Psychiatric	Schizophrenia	ENSG00000131165	CHMP1A	cis	-3.44218	0.000577	0.0144698	0.649	yes	rs164749	16	89708224	-0.20086	0.0601452	0.000839036	0.460587	yes	yes
Psychiatric	Schizophrenia	ENSG00000145354	CISD2	cis	-3.8793	0.000105	0.00381806	0.817	yes	rs6823625	4	103813594	-0.0999385	0.0266949	0.000181312	0.55155	yes	yes
Psychiatric	Schizophrenia	ENSG00000175216	CKAP5	cis	-3.8851	0.000102	0.00381806	0.195	no	rs10838660	11	47152273	-0.207627	0.084302	0.0137819	0.0615463	yes	yes
Psychiatric	Schizophrenia	ENSG00000166165	CKB	cis	-6.166	7e-10	7.77673e-07	0.696	yes	rs1467561	14	103994961	-0.213673	0.0806169	0.00803783	0.0138165	no	yes
Psychiatric	Schizophrenia	ENSG00000109572	CLCN3	cis	5.5647	2.63e-08	6.19841e-06	0.958	yes	rs6852201	4	170615503	0.263496	0.0660147	6.56644e-05	0.935254	yes	yes
Psychiatric	Schizophrenia	ENSG00000148842	CNNM2	cis	-8.8703	7.29e-19	2.12066e-15	0.809	yes	rs11191499	10	104764271	-0.196545	0.0299395	5.21204e-11	0.26656	yes	yes
Psychiatric	Schizophrenia	ENSG00000102879	CORO1A	cis	4.7933	1.64e-06	0.000183491	0.913	yes	rs2071390	16	30081367	0.334685	0.143704	0.0198597	0.0971369	yes	yes
Psychiatric	Schizophrenia	ENSG00000262246	CORO7	cis	-4.63226	3.62e-06	0.000339696	0.956	yes	rs11076831	16	4460133	-0.141327	0.0367246	0.000118942	0.318005	yes	yes
Psychiatric	Schizophrenia	ENSG00000178773	CPNE7	cis	-4.10918	3.97e-05	0.00206227	0.653	yes	rs464349	16	89656251	-0.154391	0.0443235	0.000495317	0.191139	yes	yes
Psychiatric	Schizophrenia	ENSG00000198561	CTNND1	cis	-4.59881	4.25e-06	0.000374644	0.986	yes	rs2847308	11	57498232	-0.154044	0.0339769	5.79362e-06	0.914321	yes	yes
Psychiatric	Schizophrenia	ENSG00000171793	CTPS1	cis	3.85762	0.000114	0.00409415	0.695	yes	rs4453027	1	41453453	0.117379	0.0347467	0.0007298	0.593152	yes	yes
Psychiatric	Schizophrenia	ENSG00000112659	CUL9	cis	3.36894	0.000755	0.0175002	0.844	yes	rs6938026	6	43185733	0.151555	0.041872	0.000295188	0.461097	yes	yes
Psychiatric	Schizophrenia	ENSG00000083799	CYLD	cis	3.16613	0.00154	0.0283582	0.103	no	rs12925755	16	50846162	0.366788	0.145428	0.0116648	0.83528	yes	yes
Psychiatric	Schizophrenia	ENSG00000117593	DARS2	cis	4.04029	5.34e-05	0.00235365	0.7	yes	rs10912671	1	173689891	0.0498424	0.0141115	0.000412356	0.0850005	yes	yes
Psychiatric	Schizophrenia	ENSG00000187323	DCC	cis	3.28288	0.00103	0.0214019	0.523	yes	rs11665242	18	50907127	0.114905	0.0318753	0.000312355	0.0610132	yes	yes
Psychiatric	Schizophrenia	ENSG00000149091	DGKZ	cis	5.37192	7.79e-08	1.42723e-05	0.917	yes	rs34406563	11	46398916	0.665204	0.20323	0.00106354	0.190235	yes	yes
Psychiatric	Schizophrenia	ENSG00000066084	DIP2B	cis	-3.84186	0.000122	0.00427588	0.584	yes	rs10876044	12	50906405	-0.120257	0.0392927	0.0022094	0.10788	yes	yes
Psychiatric	Schizophrenia	ENSG00000151240	DIP2C	cis	3.1116	0.00186	0.0325738	0.185	no	rs2050970	10	515870	0.208152	0.0845013	0.0137664	0.785019	yes	yes
Psychiatric	Schizophrenia	ENSG00000119689	DLST	cis	3.06983	0.00214	0.035171	0.158	no	rs11851433	14	75339450	0.261137	0.106474	0.0141831	0.10683	yes	yes
Psychiatric	Schizophrenia	ENSG00000103423	DNAJA3	cis	-3.18396	0.00145	0.0270388	0.85	yes	rs4786500	16	4525265	-0.288614	0.0932837	0.00197517	0.128115	yes	yes
Psychiatric	Schizophrenia	ENSG00000140403	DNAJA4	cis	3.6137	0.000302	0.00861292	0	no	rs2037347	15	78558509	0.046949	0.0228775	0.0401509	0.502647	yes	yes
Psychiatric	Schizophrenia	ENSG00000149927	DOC2A	cis	-5.08428	3.69e-07	5.3671e-05	0.146	no	rs12921753	16	30018720	-0.172917	0.0375095	4.0277e-06	0.129982	yes	yes
Psychiatric	Schizophrenia	ENSG00000173852	DPY19L1	cis	-3.1105	0.00187	0.0325738	0.45	no	rs10259097	7	34944959	-0.162702	0.052227	0.00183769	0.0734627	yes	yes
Psychiatric	Schizophrenia	ENSG00000157851	DPYSL5	cis	3.16072	0.00157	0.0285446	0.196	no	rs6756245	2	27083489	0.0713813	0.0241817	0.00315851	0.0564562	yes	yes
Psychiatric	Schizophrenia	ENSG00000167264	DUS2	cis	3.52679	0.000421	0.0112357	0.371	no	rs7190307	16	68218336	0.110946	0.0497864	0.0258512	0.0743516	yes	yes
Psychiatric	Schizophrenia	ENSG00000132394	EEFSEC	cis	3.7172	0.000201	0.00634975	0.899	yes	rs7641133	3	127822320	0.0935918	0.024554	0.000138034	0.0121483	no	yes
Psychiatric	Schizophrenia	ENSG00000140598	EFTUD1	cis	-3.0501	0.00229	0.0368045	0.086	no	rs2654215	15	82394478	-0.092918	0.0378843	0.0141797	0.229975	yes	yes
Psychiatric	Schizophrenia	ENSG00000006744	ELAC2	cis	3.1075	0.00189	0.0327262	0.988	yes	rs1044569	17	12895929	0.195392	0.0534391	0.000255836	NA	no	yes
Psychiatric	Schizophrenia	ENSG00000170571	EMB	cis	3.71168	0.000206	0.00637504	0.963	yes	rs13186891	5	49763078	0.115397	0.0293707	8.53042e-05	0.0544076	yes	yes
Psychiatric	Schizophrenia	ENSG00000167136	ENDOG	cis	4.47252	7.73e-06	0.000591752	0.979	yes	rs2997913	9	131589033	0.122382	0.0305927	6.32421e-05	0.513172	yes	yes
Psychiatric	Schizophrenia	ENSG00000068912	ERLEC1	cis	3.98628	6.71e-05	0.0028289	0.857	yes	rs698853	2	54053872	0.209214	0.0830131	0.011727	0.0740391	yes	yes
Psychiatric	Schizophrenia	ENSG00000121769	FABP3	cis	-3.22201	0.00127	0.0247948	0.699	yes	rs33917597	1	31774503	-0.1307	0.0419551	0.00183793	0.0583156	yes	yes
Psychiatric	Schizophrenia	ENSG00000180185	FAHD1	cis	3.12837	0.00176	0.0314101	0.198	no	rs2492883	16	1902105	0.119017	0.0429071	0.00554006	0.628266	yes	yes
Psychiatric	Schizophrenia	ENSG00000144199	FAHD2B	cis	-2.99457	0.00275	0.0411119	0.736	yes	rs6756986	2	97881267	-0.0588316	0.0162665	0.00029834	0.0431212	no	yes
Psychiatric	Schizophrenia	ENSG00000055147	FAM114A2	cis	-3.38871	0.000702	0.0170176	0.054	no	rs378267	5	153367296	-0.07237	0.0221684	0.00109639	0.100685	yes	yes
Psychiatric	Schizophrenia	ENSG00000144567	FAM134A	cis	-3.21762	0.00129	0.0250174	0.136	no	rs3210652	2	220046840	-0.0717151	0.0243594	0.00323956	0.0796298	yes	yes
Psychiatric	Schizophrenia	ENSG00000188732	FAM221A	cis	4.0787	4.53e-05	0.00223352	0.057	no	rs2191305	7	23723212	0.0547975	0.01975	0.00552768	0.16577	yes	yes
Psychiatric	Schizophrenia	ENSG00000157470	FAM81A	cis	-4.5081	6.54e-06	0.000514185	0.935	yes	rs7174277	15	59442589	-0.289178	0.0821618	0.000432168	0.827585	yes	yes
Psychiatric	Schizophrenia	ENSG00000108479	GALK1	cis	3.4888	0.000485	0.012597	0.084	no	rs17581498	17	73794047	0.138911	0.0584659	0.0175048	0.63417	yes	yes
Psychiatric	Schizophrenia	ENSG00000089639	GMIP	cis	3.8813	0.000104	0.00381806	0.924	yes	rs4808203	19	19568659	0.256659	0.0788142	0.00112792	0.19877	yes	yes
Psychiatric	Schizophrenia	ENSG00000120063	GNA13	cis	4.0847	4.41e-05	0.00223352	0.929	yes	rs12938589	17	62986362	0.286963	0.0835724	0.000595398	0.833991	yes	yes
Psychiatric	Schizophrenia	ENSG00000163938	GNL3	cis	-5.5987	2.16e-08	5.71222e-06	0.663	yes	rs4687626	3	52569098	-0.185107	0.060804	0.00233209	0.0192048	no	yes
Psychiatric	Schizophrenia	ENSG00000108587	GOSR1	cis	-4.2196	2.45e-05	0.0014545	0.533	yes	rs216451	17	28879935	-0.239915	0.0826994	0.00371921	0.975039	yes	yes
Psychiatric	Schizophrenia	ENSG00000108433	GOSR2	cis	-3.2351	0.00122	0.0239796	0.132	no	rs10491149	17	45034021	-0.178463	0.06921	0.00992081	0.902045	yes	yes
Psychiatric	Schizophrenia	ENSG00000112855	HARS2	cis	4.56315	5.04e-06	0.000426376	0.854	yes	rs2530235	5	140072647	0.209891	0.0576939	0.000274752	0.495004	yes	yes
Psychiatric	Schizophrenia	ENSG00000256269	HMBS	cis	3.35532	0.000793	0.0178825	0.049	no	rs471000	11	118936910	0.0873018	0.0397531	0.0280848	0.376502	yes	yes
Psychiatric	Schizophrenia	ENSG00000103415	HMOX2	cis	4.0442	5.25e-05	0.00235365	0.771	yes	rs1641866	16	4593040	0.349961	0.110716	0.00157288	0.128506	yes	yes
Psychiatric	Schizophrenia	ENSG00000152413	HOMER1	cis	3.942	8.08e-05	0.00326454	0.348	no	rs6865469	5	78849505	0.350279	0.132235	0.00807505	0.812102	yes	yes
Psychiatric	Schizophrenia	ENSG00000178922	HYI	cis	4.27896	1.88e-05	0.00120154	0.031	no	rs6954	1	43916642	0.0802824	0.0221645	0.000292203	0.156379	yes	yes
Psychiatric	Schizophrenia	ENSG00000143195	ILDR2	cis	-4.71588	2.41e-06	0.00023369	0.767	yes	rs2223222	1	166880530	-0.35081	0.117298	0.00278294	0.824229	yes	yes
Psychiatric	Schizophrenia	ENSG00000162267	ITIH3	cis	-4.9419	7.74e-07	0.000107217	0.678	yes	rs2239547	3	52855229	-0.3197	0.102645	0.0018419	0.294387	yes	yes
Psychiatric	Schizophrenia	ENSG00000188997	KCTD21	cis	3.01188	0.0026	0.040018	0.088	no	rs579711	11	77856177	0.0571857	0.0203762	0.00500844	0.888649	yes	yes
Psychiatric	Schizophrenia	ENSG00000138030	KHK	cis	3.65534	0.000257	0.00778764	0.332	no	rs2304681	2	27315252	0.038433	0.0120593	0.00143749	0.074982	yes	yes
Psychiatric	Schizophrenia	ENSG00000142687	KIAA0319L	cis	4.40525	1.06e-05	0.000741102	0.43	no	rs645886	1	35818291	0.333177	0.113883	0.00343766	0.691216	yes	yes
Psychiatric	Schizophrenia	ENSG00000135709	KIAA0513	cis	4.20252	2.64e-05	0.00150584	0.372	no	rs1976383	16	85129083	0.194472	0.06459	0.00260509	0.249438	yes	yes
Psychiatric	Schizophrenia	ENSG00000198954	KIAA1279	cis	3.7181	0.000201	0.00634975	0.564	yes	rs2487707	10	70765092	0.0854319	0.0255524	0.000827583	0.0817928	yes	yes
Psychiatric	Schizophrenia	ENSG00000122778	KIAA1549	cis	3.7864	0.000153	0.00511583	0.768	yes	rs2774962	7	138602523	0.14201	0.0408864	0.00051414	0.895443	yes	yes
Psychiatric	Schizophrenia	ENSG00000002549	LAP3	cis	-3.0633	0.00219	0.0355906	0.155	no	rs1860596	4	17660082	-0.174899	0.0696362	0.0120182	0.838039	yes	yes
Psychiatric	Schizophrenia	ENSG00000114988	LMAN2L	cis	-5.60018	2.14e-08	5.71222e-06	0.988	yes	rs6746896	2	97410949	-0.239708	0.0704367	0.000666078	NA	no	yes
Psychiatric	Schizophrenia	ENSG00000180979	LRRC57	cis	3.5309	0.000414	0.0111512	0.855	yes	rs34359922	15	42836056	0.238089	0.0705461	0.000738317	0.747449	yes	yes
Psychiatric	Schizophrenia	ENSG00000148356	LRSAM1	cis	-3.26721	0.00109	0.0221735	0.076	no	rs10987671	9	130265014	-0.293085	0.126474	0.0204843	0.608385	yes	yes
Psychiatric	Schizophrenia	ENSG00000176956	LY6H	cis	3.72875	0.000192	0.00620587	0.94	yes	rs7835528	8	144243392	0.122516	0.0298208	3.98361e-05	0.0155984	no	yes
Psychiatric	Schizophrenia	ENSG00000084764	MAPRE3	cis	-3.45611	0.000548	0.0140346	0.505	yes	rs11126806	2	27225144	-0.25639	0.0955495	0.00728941	0.173743	yes	yes
Psychiatric	Schizophrenia	ENSG00000176055	MBLAC2	cis	3.31527	0.000916	0.0200349	0.212	no	rs2914674	5	89769194	0.125797	0.0428532	0.0033298	0.228343	yes	yes
Psychiatric	Schizophrenia	ENSG00000065833	ME1	cis	2.92719	0.00342	0.0490088	0.033	no	rs7745251	6	84171756	0.131328	0.0340633	0.00011553	0.0599979	yes	yes
Psychiatric	Schizophrenia	ENSG00000153208	MERTK	cis	-3.06678	0.00216	0.0353002	0.068	no	rs4848901	2	112710828	-0.0884193	0.0362851	0.0148181	0.800386	yes	yes
Psychiatric	Schizophrenia	ENSG00000110917	MLEC	cis	-3.3053	0.000949	0.0201733	0.582	yes	rs555379	12	121090498	-0.148998	0.0589587	0.0114989	0.684217	yes	yes
Psychiatric	Schizophrenia	ENSG00000139428	MMAB	cis	4.27579	1.9e-05	0.00120154	0.912	yes	rs4766613	12	110016559	0.0430727	0.010774	6.39255e-05	0.806007	yes	yes
Psychiatric	Schizophrenia	ENSG00000157483	MYO1E	cis	-4.2515	2.12e-05	0.00131214	0.269	no	rs1446240	15	59296491	-0.43148	0.172159	0.0122009	0.588209	yes	yes
Psychiatric	Schizophrenia	ENSG00000198951	NAGA	cis	5.2062	1.93e-07	3.11909e-05	0.844	yes	rs5758589	22	42518382	0.174605	0.0442527	7.95921e-05	0.113319	yes	yes
Psychiatric	Schizophrenia	ENSG00000103034	NDRG4	cis	3.87839	0.000105	0.00381806	0.927	yes	rs42945	16	58545426	0.188727	0.0482602	9.20599e-05	0.0360172	no	yes
Psychiatric	Schizophrenia	ENSG00000184983	NDUFA6	cis	4.8079	1.53e-06	0.000183491	0.873	yes	rs133382	22	42471774	0.174098	0.0378773	4.29921e-06	0.00475401	no	yes
Psychiatric	Schizophrenia	ENSG00000003509	NDUFAF7	cis	-3.54498	0.000393	0.0106845	0.906	yes	rs1158218	2	37546845	-0.264092	0.0762984	0.000537568	0.0456744	no	yes
Psychiatric	Schizophrenia	ENSG00000123119	NECAB1	cis	3.24205	0.001187	0.0236506	0.392	no	rs7018395	8	91953138	0.231668	0.0834891	0.00552299	0.649918	yes	yes
Psychiatric	Schizophrenia	ENSG00000066248	NGEF	cis	6.14452	8.02e-10	7.77673e-07	0.976	yes	rs748002	2	233757679	0.428555	0.093075	4.13658e-06	0.459806	yes	yes
Psychiatric	Schizophrenia	ENSG00000106733	NMRK1	cis	-3.55484	0.000378	0.0104724	0.143	no	rs3780178	9	77708152	-0.103208	0.0357236	0.00386382	0.734829	yes	yes
Psychiatric	Schizophrenia	ENSG00000221890	NPTXR	cis	3.5818	0.000341	0.00963077	0.611	yes	rs5757308	22	39235832	0.368381	0.12656	0.00360605	0.0354166	no	yes
Psychiatric	Schizophrenia	ENSG00000111325	OGFOD2	cis	5.97805	2.26e-09	1.64359e-06	0.938	yes	rs4148863	12	123569375	0.206157	0.046688	1.0072e-05	0.543328	yes	yes
Psychiatric	Schizophrenia	ENSG00000089041	P2RX7	cis	-3.19857	0.00138	0.0260677	0.924	yes	rs3751143	12	121622304	-0.0550969	0.0139079	7.44646e-05	0.0616326	yes	yes
Psychiatric	Schizophrenia	ENSG00000175575	PAAF1	cis	3.26841	0.00108	0.0221248	0.065	no	rs3888908	11	74033066	0.161015	0.0727138	0.0268035	0.261702	yes	yes
Psychiatric	Schizophrenia	ENSG00000165912	PACSIN3	cis	4.20282	2.64e-05	0.00150584	0.873	yes	rs1352307	11	47168254	0.179101	0.0443929	5.47299e-05	0.138099	yes	yes
Psychiatric	Schizophrenia	ENSG00000117115	PADI2	cis	3.16608	0.00155	0.0283582	0.037	no	rs1980509	1	17404006	0.149824	0.0726158	0.0390889	0.0927772	yes	yes
Psychiatric	Schizophrenia	ENSG00000163346	PBXIP1	cis	-3.69636	0.000219	0.00670601	0.914	yes	rs705094	1	154917314	-0.1776	0.0497108	0.00035337	0.112928	yes	yes
Psychiatric	Schizophrenia	ENSG00000258429	PDF	cis	3.65104	0.000261	0.00782731	0.666	yes	rs1127231	16	69354963	0.121602	0.0375033	0.00118508	0.231709	yes	yes
Psychiatric	Schizophrenia	ENSG00000179889	PDXDC1	cis	-4.72666	2.28e-06	0.000228708	0.91	yes	rs3751877	16	15154898	-0.220715	0.0700175	0.00162002	0.803299	yes	yes
Psychiatric	Schizophrenia	ENSG00000089220	PEBP1	cis	-2.9929	0.00276	0.0411119	0.279	no	rs1277442	12	118605571	-0.191491	0.0713387	0.00726927	0.753902	yes	yes
Psychiatric	Schizophrenia	ENSG00000090975	PITPNM2	cis	-5.55518	2.77e-08	6.19841e-06	0.955	yes	rs7305511	12	123498253	-0.574751	0.159903	0.000325179	0.392721	yes	yes
Psychiatric	Schizophrenia	ENSG00000144283	PKP4	cis	-3.04239	0.00235	0.0375613	0.511	yes	rs2111880	2	159339424	-0.246696	0.0843333	0.00344179	0.467662	yes	yes
Psychiatric	Schizophrenia	ENSG00000149782	PLCB3	cis	3.00102	0.00269	0.0407563	0.081	no	rs477895	11	64048912	0.122897	0.0425678	0.00388829	0.707524	yes	yes
Psychiatric	Schizophrenia	ENSG00000198729	PPP1R14C	cis	3.30396	0.000953	0.0201733	0.073	no	rs9397821	6	150608138	0.103478	0.0434365	0.0172051	0.778111	yes	yes
Psychiatric	Schizophrenia	ENSG00000119383	PPP2R4	cis	-4.34364	1.4e-05	0.000947116	0.956	yes	rs2480452	9	131909736	-0.0784232	0.0189203	3.39936e-05	0.194136	yes	yes
Psychiatric	Schizophrenia	ENSG00000117592	PRDX6	cis	-3.30816	0.000939	0.0201733	0.813	yes	rs12561796	1	173633528	-0.402875	0.129372	0.00184514	0.940176	yes	yes
Psychiatric	Schizophrenia	ENSG00000141127	PRPSAP2	cis	-3.4998	0.000466	0.0122126	0.029	no	rs8066385	17	18761133	-0.174238	0.0790553	0.0275242	0.638586	yes	yes
Psychiatric	Schizophrenia	ENSG00000159377	PSMB4	cis	3.40925	0.000651	0.0159139	0.515	yes	rs11204819	1	151435941	0.0401694	0.0121503	0.000946233	0.115871	yes	yes
Psychiatric	Schizophrenia	ENSG00000142949	PTPRF	cis	-5.75126	8.86e-09	3.22172e-06	0.992	yes	rs11210892	1	44100084	-0.382527	0.105947	0.000305554	0.0338924	no	yes
Psychiatric	Schizophrenia	ENSG00000119943	PYROXD2	cis	3.4549	0.00055	0.0140346	0.494	no	rs4551689	10	100157593	0.181569	0.0655805	0.00562902	0.586014	yes	yes
Psychiatric	Schizophrenia	ENSG00000144566	RAB5A	cis	-3.1215	0.0018	0.031928	0.057	no	rs4858652	3	20003172	-0.0821192	0.0395418	0.037823	0.218415	yes	yes
Psychiatric	Schizophrenia	ENSG00000166128	RAB8B	cis	-4.4017	1.07e-05	0.000741102	0.958	yes	rs1444405	15	63544106	-0.180915	0.0486611	0.000200922	0.763011	yes	yes
Psychiatric	Schizophrenia	ENSG00000125970	RALY	cis	3.014	0.00257	0.0397666	0.19	no	rs4911389	20	32565041	0.209158	0.073948	0.00467755	0.560761	yes	yes
Psychiatric	Schizophrenia	ENSG00000172575	RASGRP1	cis	3.3162	0.000913	0.0200349	0.091	no	rs1874252	15	38962756	0.10112	0.044594	0.0233552	0.333747	yes	yes
Psychiatric	Schizophrenia	ENSG00000131378	RFTN1	cis	-3.0337	0.00242	0.0384687	0.068	no	rs6796483	3	16313320	-0.110761	0.0481662	0.0214726	0.775909	yes	yes
Psychiatric	Schizophrenia	ENSG00000182732	RGS6	cis	-5.72155	1.06e-08	3.42616e-06	0.907	yes	rs2238284	14	72419821	-0.230984	0.0530871	1.35493e-05	0.41198	yes	yes
Psychiatric	Schizophrenia	ENSG00000133818	RRAS2	cis	3.38544	0.000711	0.0170934	0.098	no	rs11023170	11	14294909	0.15141	0.0625759	0.0155368	0.774708	yes	yes
Psychiatric	Schizophrenia	ENSG00000144306	SCRN3	cis	-3.38216	0.000719	0.017144	0.164	no	rs7570614	2	175275679	-0.0428756	0.0151983	0.00478627	0.19203	yes	yes
Psychiatric	Schizophrenia	ENSG00000108387	SEPT4	cis	3.9649	7.34e-05	0.00305029	0.877	yes	rs11657850	17	56900010	0.200905	0.0547053	0.000240193	0.343171	yes	yes
Psychiatric	Schizophrenia	ENSG00000129158	SERGEF	cis	-2.95828	0.00309	0.0451699	0.083	no	rs12292915	11	18038118	-0.0495978	0.0207682	0.0169331	0.32746	yes	yes
Psychiatric	Schizophrenia	ENSG00000167037	SGSM1	cis	-2.9297	0.00339	0.0489634	0.041	no	rs139735	22	25297338	-0.243706	0.11275	0.0306585	0.731135	yes	yes
Psychiatric	Schizophrenia	ENSG00000140600	SH3GL3	cis	-3.9494	7.84e-05	0.00321219	0.942	yes	rs1602537	15	84207550	-0.0702765	0.0843081	0.404525	0.186699	no	yes
Psychiatric	Schizophrenia	ENSG00000115840	SLC25A12	cis	3.89563	9.79e-05	0.00374725	0.926	yes	rs6724337	2	172735329	0.126541	0.0322271	8.618e-05	0.629916	yes	yes
Psychiatric	Schizophrenia	ENSG00000085491	SLC25A24	cis	3.3685	0.000756	0.0175002	0.184	no	rs594397	1	108741065	0.0394206	0.0138682	0.00447592	0.753521	yes	yes
Psychiatric	Schizophrenia	ENSG00000115194	SLC30A3	cis	3.11632	0.00183	0.0322635	0.032	no	rs780110	2	27685388	0.35985	0.151586	0.0176017	0.508691	yes	yes
Psychiatric	Schizophrenia	ENSG00000065609	SNAP91	cis	5.76365	8.23e-09	3.22172e-06	0.984	yes	rs1546977	6	84314423	0.29197	0.0598212	1.05709e-06	0.293113	yes	yes
Psychiatric	Schizophrenia	ENSG00000159210	SNF8	cis	3.3029	0.000957	0.0201733	0.525	yes	rs8078510	17	47045862	0.157243	0.0504389	0.00182392	0.607342	yes	yes
Psychiatric	Schizophrenia	ENSG00000120451	SNX19	cis	-5.49128	3.99e-08	8.29065e-06	0.977	yes	rs11600182	11	130778510	-0.205098	0.0492845	3.16144e-05	0.479449	yes	yes
Psychiatric	Schizophrenia	ENSG00000057252	SOAT1	cis	3.24692	0.00117	0.0234726	0.052	no	rs10798670	1	179334934	0.0842423	0.0335055	0.0119274	0.715695	yes	yes
Psychiatric	Schizophrenia	ENSG00000167523	SPATA33	cis	-4.4076	1.05e-05	0.000741102	0.55	yes	rs7188458	16	89726484	-0.121474	0.0512781	0.0178399	0.0417696	no	yes
Psychiatric	Schizophrenia	ENSG00000128487	SPECC1	cis	3.8067	0.000141	0.00480323	0.742	yes	rs7207625	17	20001612	0.295253	0.0951629	0.00191821	0.21322	yes	yes
Psychiatric	Schizophrenia	ENSG00000173898	SPTBN2	cis	4.04079	5.33e-05	0.00235365	0.708	yes	rs678397	11	66324583	0.287576	0.0961448	0.00278003	0.803203	yes	yes
Psychiatric	Schizophrenia	ENSG00000131748	STARD3	cis	3.1871	0.00144	0.0270255	0.34	no	rs931992	17	37821435	0.146413	0.0538516	0.00655147	0.795864	yes	yes
Psychiatric	Schizophrenia	ENSG00000166888	STAT6	cis	4.05503	5.01e-05	0.0023272	0.079	no	rs324013	12	57510661	0.087801	0.0291142	0.00256353	0.0579955	yes	yes
Psychiatric	Schizophrenia	ENSG00000143374	TARS2	cis	-5.37064	7.85e-08	1.42723e-05	0.645	yes	rs942453	1	150257262	-0.369132	0.10318	0.000346845	0.41528	yes	yes
Psychiatric	Schizophrenia	ENSG00000107021	TBC1D13	cis	-4.05359	5.04e-05	0.0023272	0.933	yes	rs15676	9	131572027	-0.114028	0.0286641	6.94706e-05	0.631498	yes	yes
Psychiatric	Schizophrenia	ENSG00000108064	TFAM	cis	2.9918	0.00277	0.0411119	0.365	no	rs9971104	10	60142800	0.100777	0.0334232	0.00256833	0.138454	yes	yes
Psychiatric	Schizophrenia	ENSG00000149582	TMEM25	cis	-3.28043	0.00104	0.0214565	0.64	yes	rs7123835	11	118368822	-0.152331	0.0511693	0.00291077	NA	no	yes
Psychiatric	Schizophrenia	ENSG00000139921	TMX1	cis	-3.16506	0.00155	0.0283582	0.446	no	rs4264315	14	51728356	-0.225537	0.0890641	0.0113317	0.638232	yes	yes
Psychiatric	Schizophrenia	ENSG00000175104	TRAF6	cis	-3.02481	0.00249	0.0387348	0.265	no	rs7127484	11	36485919	-0.126557	0.0529111	0.0167625	0.636269	yes	yes
Psychiatric	Schizophrenia	ENSG00000247596	TWF2	cis	-4.7929	1.64e-06	0.000183491	0.86	yes	rs11714313	3	52268662	-0.097736	0.0797401	0.220318	0.00733048	no	yes
Psychiatric	Schizophrenia	ENSG00000215114	UBXN2B	cis	-3.81064	0.000139	0.00480323	0.498	no	rs13277646	8	59329438	-0.11797	0.0374732	0.00164326	0.750522	yes	yes
Psychiatric	Schizophrenia	ENSG00000132612	VPS4A	cis	3.37138	0.000748	0.0175002	0.687	yes	rs1127231	16	69354963	0.107988	0.0327428	0.000973564	0.0446849	no	yes
Psychiatric	Schizophrenia	ENSG00000100711	ZFYVE21	cis	-5.20826	1.91e-07	3.11909e-05	0.901	yes	rs2273175	14	104160141	-0.407355	0.109736	0.00020551	0.337309	yes	yes
Psychiatric	Schizophrenia	ENSG00000146007	ZMAT2	cis	4.8677	1.13e-06	0.000149417	0.878	yes	rs2563302	5	140079051	0.281069	0.0831772	0.000727084	0.575427	yes	yes
Psychiatric	Schizophrenia	ENSG00000139725	RHOF	trans	NA	NA	NA	NA	NA	rs2854743	22	42543017	0.25385	0.0620134	4.24977e-05	0.0763658	yes	yes
Psychiatric	Schizophrenia	ENSG00000078902	TOLLIP	trans	NA	NA	NA	NA	NA	rs2955368	17	17961349	-0.246317	0.0544181	6.00036e-06	0.534455	yes	yes
Neurodegenerative	Alzheimer's disease (AD1)	ENSG00000159640	ACE	cis	-5.5364	3.09e-08	2.2472e-05	0.98	yes	rs4459609	17	61548948	-0.0280567	0.00672903	3.05272e-05	0.634471	yes	yes
Neurodegenerative	Alzheimer's disease (AD1)	ENSG00000184227	ACOT1	cis	-3.6618	0.00025	0.0303021	0.012	no	rs1074501	14	73989859	-0.0067967	0.0030472	0.0257157	0.533465	yes	yes
Neurodegenerative	Alzheimer's disease (AD1)	ENSG00000137845	ADAM10	cis	5.0857	3.66e-07	0.000212939	0.534	yes	rs1427281	15	58959273	0.0557266	0.0135447	3.88381e-05	0.0311411	no	yes
Neurodegenerative	Alzheimer's disease (AD1)	ENSG00000108091	CCDC6	cis	4.39918	1.09e-05	0.00243908	0.97	yes	rs1171830	10	61665886	0.039928	0.00972328	4.01811e-05	0.408163	yes	yes
Neurodegenerative	Alzheimer's disease (AD1)	ENSG00000198087	CD2AP	cis	4.93877	7.86e-07	0.000381079	0.999	yes	rs9381563	6	47432637	0.0646802	0.015139	1.93366e-05	0.116875	yes	yes
Neurodegenerative	Alzheimer's disease (AD1)	ENSG00000168993	CPLX1	cis	3.71748	0.000201	0.0265777	0.197	no	rs9332466	4	744098	0.0429671	0.013304	0.00123953	0.0823752	yes	yes
Neurodegenerative	Alzheimer's disease (AD1)	ENSG00000103811	CTSH	cis	4.7126	2.45e-06	0.000791894	0.962	yes	rs12148472	15	79231478	0.0142002	0.00328012	1.49681e-05	0.237957	yes	yes
Neurodegenerative	Alzheimer's disease (AD1)	ENSG00000149927	DOC2A	cis	-4.4087	1.04e-05	0.00243908	0.944	yes	rs12921753	16	30018720	-0.028836	0.00715356	5.5541e-05	0.288529	yes	yes
Neurodegenerative	Alzheimer's disease (AD1)	ENSG00000162755	KLHDC9	cis	-3.54621	0.000391	0.037914	0.89	yes	rs11576830	1	161068836	-0.0356008	0.0116626	0.00226908	0.0716763	yes	yes
Neurodegenerative	Alzheimer's disease (AD1)	ENSG00000103642	LACTB	cis	3.9108	9.2e-05	0.0140857	0.6	yes	rs2729835	15	63433766	0.0114544	0.00305177	0.000174484	0.0346166	no	yes
Neurodegenerative	Alzheimer's disease (AD1)	ENSG00000115828	QPCT	cis	-3.59743	0.000321	0.0342846	0.207	no	rs6708524	2	37572687	-0.0222601	0.0072262	0.0020667	0.350431	yes	yes
Neurodegenerative	Alzheimer's disease (AD1)	ENSG00000022277	RTFDC1	cis	4.57268	4.82e-06	0.00140214	0.94	yes	rs1059768	20	55088404	0.0148206	0.00329048	6.66618e-06	0.0251181	no	yes
Neurodegenerative	Alzheimer's disease (AD1)	ENSG00000172803	SNX32	cis	-4.3567	1.32e-05	0.00274277	0.981	yes	rs2231884	11	65656564	-0.0169916	0.00372014	4.93662e-06	0.459013	yes	yes
Neurodegenerative	Alzheimer's disease (AD1)	ENSG00000099365	STX1B	cis	4.10666	4.01e-05	0.00686182	0.278	no	rs4889609	16	31026427	0.0783358	0.0248334	0.00160797	0.126319	yes	yes
Neurodegenerative	Alzheimer's disease (AD1)	ENSG00000135823	STX6	cis	3.72181	0.000198	0.0265777	0.178	no	rs10797664	1	180988636	0.02155	0.00675647	0.00142499	0.695608	yes	yes
Neurodegenerative	Alzheimer's disease (AD1)	ENSG00000167397	VKORC1	cis	4.77368	1.81e-06	0.000658161	0.768	yes	rs4527034	16	31131614	0.0422715	0.0115121	0.000240722	0.429141	yes	yes
Neurodegenerative	Alzheimer's disease (AD1)	ENSG00000120594	PLXDC2	trans	NA	NA	NA	NA	NA	rs6931277	6	32583357	0.0562277	0.0118428	2.05597e-06	0.137693	yes	yes
Neurodegenerative	Alzheimer's disease (AD1)	ENSG00000116266	STXBP3	trans	NA	NA	NA	NA	NA	rs59735493	16	31133100	0.0682432	0.0165668	3.80074e-05	0.0953675	yes	yes
Neurodegenerative	Alzheimer's disease (AD2)	ENSG00000198087	CD2AP	cis	4.47839	7.52e-06	0.00729189	0.997	yes	rs9381563	6	47432637	0.378865	0.0945559	6.15523e-05	0.621793	yes	yes
Neurodegenerative	Alzheimer's disease (AD2)	ENSG00000132613	MTSS1L	cis	-4.31441	1.6e-05	0.0113936	0.918	yes	rs11647479	16	70710549	-0.308718	0.087039	0.000389805	0.427911	yes	yes
Neurodegenerative	Alzheimer's disease (AD2)	ENSG00000115828	QPCT	cis	-4.2289	2.35e-05	0.0113936	0.079	no	rs6708524	2	37572687	-0.116315	0.0474931	0.0143215	0.548354	yes	yes
Neurodegenerative	Alzheimer's disease (AD2)	ENSG00000103160	HSDL1	trans	NA	NA	NA	NA	NA	rs2856650	11	47365199	-0.387695	0.0853953	5.62528e-06	0.457462	yes	yes
Neurodegenerative	Alzheimer's disease (AD2)	ENSG00000103160	HSDL1	trans	NA	NA	NA	NA	NA	rs3824869	11	47378245	-0.394939	0.0884969	8.09169e-06	0.457462	yes	yes
Neurodegenerative	Alzheimer's disease (AD2)	ENSG00000103160	HSDL1	trans	NA	NA	NA	NA	NA	rs3740688	11	47380340	-0.48171	0.106774	6.43767e-06	0.385696	yes	yes
Neurodegenerative	Alzheimer's disease (AD2)	ENSG00000103160	HSDL1	trans	NA	NA	NA	NA	NA	rs11605348	11	47606483	-0.339888	0.0672579	4.3379e-07	0.457462	yes	yes
Neurodegenerative	Alzheimer's disease (AD2)	ENSG00000103160	HSDL1	trans	NA	NA	NA	NA	NA	rs34467936	11	47915299	-0.315881	0.0657047	1.52759e-06	0.438598	yes	yes
Neurodegenerative	Amyotrophic lateral sclerosis	ENSG00000135929	CYP27A1	cis	3.9377	8.23e-05	0.0416472	0.406	no	rs545460	2	219392159	0.280765	0.107403	0.00894548	0.753329	yes	yes
Neurodegenerative	Amyotrophic lateral sclerosis	ENSG00000175582	RAB6A	cis	3.92727	8.59e-05	0.0416472	0.36	no	rs12274970	11	73378142	0.364978	0.128655	0.00455576	0.766442	yes	yes
Neurodegenerative	Amyotrophic lateral sclerosis	ENSG00000140983	RHOT2	cis	4.0098	6.08e-05	0.0416472	0.69	yes	rs1128550	16	722548	0.0667732	0.0182039	0.000244383	0.482438	yes	yes
Neurodegenerative	Amyotrophic lateral sclerosis	ENSG00000004139	SARM1	cis	-4.4557	8.36e-06	0.00810641	0.993	yes	rs739439	17	26723822	-0.0965147	0.0211815	5.19979e-06	0.189326	yes	yes
Neurodegenerative	Amyotrophic lateral sclerosis	ENSG00000092108	SCFD1	cis	5.1631	2.43e-07	0.000706887	0.985	yes	rs7144204	14	31171830	0.134076	0.0283182	2.19458e-06	0.421407	yes	yes
Neurodegenerative	Amyotrophic lateral sclerosis	ENSG00000158480	SPATA2	cis	4.6919	2.71e-06	0.0039417	0.968	yes	rs6020218	20	48650389	0.384906	0.121022	0.0014704	0.785654	yes	yes
Neurodegenerative	Parkinson's disease	ENSG00000150967	ABCB9	cis	-4.04032	5.34e-05	0.00970879	0.556	yes	rs4148866	12	123425575	-0.269946	0.0735497	0.000242311	0.0947175	yes	yes
Neurodegenerative	Parkinson's disease	ENSG00000168306	ACOX2	cis	-4.0808	4.49e-05	0.00870761	0.283	no	rs4387990	3	58516383	-0.27214	0.0762505	0.000358316	0.706846	yes	yes
Neurodegenerative	Parkinson's disease	ENSG00000156110	ADK	cis	-3.6645	0.000248	0.0360716	0.05	no	rs10824094	10	75934509	-0.187719	0.0654504	0.00412926	0.105273	yes	yes
Neurodegenerative	Parkinson's disease	ENSG00000117020	AKT3	cis	3.64793	0.000264	0.0365703	0.193	no	rs3766673	1	243720473	0.409515	0.133089	0.00209093	0.450764	yes	yes
Neurodegenerative	Parkinson's disease	ENSG00000100299	ARSA	cis	3.9451	7.98e-05	0.0136552	0.289	no	rs2071421	22	51064416	0.089891	0.0254076	0.000403241	0.857712	yes	yes
Neurodegenerative	Parkinson's disease	ENSG00000164615	CAMLG	cis	4.8548	1.2e-06	0.00034908	0.021	no	rs17167632	5	133930528	0.0668142	0.0248678	0.0072145	0.15762	yes	yes
Neurodegenerative	Parkinson's disease	ENSG00000004468	CD38	cis	-7.62338	2.47e-14	3.59261e-11	1	yes	rs4698412	4	15737348	-0.254707	0.0382996	2.92317e-11	0.415181	yes	yes
Neurodegenerative	Parkinson's disease	ENSG00000166582	CENPV	cis	3.58651	0.000335	0.0442961	0.023	no	rs7477	17	16246016	0.324912	0.1048	0.00193323	0.100613	yes	yes
Neurodegenerative	Parkinson's disease	ENSG00000164733	CTSB	cis	-4.8594	1.18e-06	0.00034908	0.52	yes	rs1692821	8	11699988	-0.156094	0.0421651	0.000213934	0.343928	yes	yes
Neurodegenerative	Parkinson's disease	ENSG00000143590	EFNA3	cis	-4.58897	4.45e-06	0.00107875	0.928	yes	rs2306124	1	155059851	-0.279893	0.0815271	0.000596654	0.423357	yes	yes
Neurodegenerative	Parkinson's disease	ENSG00000152223	EPG5	cis	3.6698	0.000243	0.0360716	0.027	no	rs477397	18	43411190	0.267043	0.109537	0.014772	0.85523	yes	yes
Neurodegenerative	Parkinson's disease	ENSG00000178950	GAK	cis	-4.23125	2.32e-05	0.00519145	0.892	yes	rs3775122	4	893287	-0.36872	0.0708508	1.94866e-07	1.71418e-08	no	yes
Neurodegenerative	Parkinson's disease	ENSG00000136235	GPNMB	cis	5.7052	1.16e-08	6.74888e-06	0.985	yes	rs858239	7	23286315	0.174074	0.0326866	1.00646e-07	0.224928	yes	yes
Neurodegenerative	Parkinson's disease	ENSG00000186868	MAPT	cis	9.026	1.78e-19	5.17802e-16	0.856	yes	rs17689918	17	43910088	1.87976	0.567433	0.000923846	NA	no	yes
Neurodegenerative	Parkinson's disease	ENSG00000168297	PXK	cis	-4.1076	4e-05	0.00831143	0.044	no	rs11923253	3	58376992	-0.368546	0.112595	0.0010634	0.178576	yes	yes
Neurodegenerative	Parkinson's disease	ENSG00000117280	RAB7L1	cis	6.30796	2.83e-10	2.74416e-07	0.985	yes	rs708723	1	205739266	0.35756	0.0805934	9.1394e-06	0.895309	yes	yes
Neurodegenerative	Parkinson's disease	ENSG00000099365	STX1B	cis	5.5	3.86e-08	1.87146e-05	0.93	yes	rs4889609	16	31026427	0.823684	0.231633	0.000376561	0.156655	yes	yes
Neurodegenerative	Parkinson's disease	ENSG00000011295	TTC19	cis	-5.08061	3.76e-07	0.000136723	0.89	yes	rs2041460	17	15906912	-0.330153	0.072331	5.00757e-06	0.232646	yes	yes
Neurodegenerative	Parkinson's disease	ENSG00000167397	VKORC1	cis	5.99	2.15e-09	1.56359e-06	0.227	no	rs4527034	16	31131614	0.390901	0.0993796	8.37471e-05	0.112321	yes	yes
Neurodegenerative	Parkinson's disease	ENSG00000131828	PDHA1	trans	NA	NA	NA	NA	NA	rs4488803	3	58218352	-0.642534	0.147484	1.32083e-05	0.402504	yes	yes
Brain structure	Brain stem volume	ENSG00000118777	ABCG2	cis	4.16589	3.1e-05	0.0128473	0.968	yes	rs2231142	4	89052323	0.0802614	0.0200373	6.18619e-05	0.234413	yes	yes
Brain structure	Brain stem volume	ENSG00000182196	ARL6IP4	cis	-3.95168	7.76e-05	0.0225118	0.111	no	rs1727309	12	123658258	-0.178458	0.0801724	0.0260189	0.883592	yes	yes
Brain structure	Brain stem volume	ENSG00000066084	DIP2B	cis	4.00774	6.13e-05	0.0217897	0.973	yes	rs10876044	12	50906405	0.111861	0.0331451	0.000738456	0.212659	yes	yes
Brain structure	Brain stem volume	ENSG00000158234	FAIM	cis	3.77324	0.000161	0.0389217	0.847	yes	rs361074	3	138346829	0.0851683	0.0242218	0.000437789	0.542638	yes	yes
Brain structure	Brain stem volume	ENSG00000108262	GIT1	cis	-3.90905	9.27e-05	0.0244475	0.709	yes	rs8065261	17	28418041	-0.326944	0.108614	0.00261108	0.235402	yes	yes
Brain structure	Brain stem volume	ENSG00000186868	MAPT	cis	4.72728	2.28e-06	0.00137507	0.67	yes	rs17631676	17	43549526	0.460736	0.202469	0.0228706	NA	no	yes
Brain structure	Brain stem volume	ENSG00000126861	OMG	cis	-4.7189	2.37e-06	0.00137507	0.992	yes	rs11080149	17	29623288	-0.16355	0.0390479	2.8087e-05	0.918905	yes	yes
Brain structure	Brain stem volume	ENSG00000120265	PCMT1	cis	-5.6892	1.28e-08	1.85664e-05	0.807	yes	rs7818	6	150132092	-0.0722374	0.0134794	8.36312e-08	0.0408685	no	yes
Brain structure	Brain stem volume	ENSG00000197860	SGTB	cis	-7.46478	8.34e-14	2.41943e-10	0.941	yes	rs1549192	5	64965900	-0.213015	0.0320662	3.07433e-11	0.0446914	no	yes
Brain structure	Brain stem volume	ENSG00000239264	TXNDC5	cis	5.1656	2.4e-07	0.00023208	0.886	yes	rs9505293	6	7870593	0.163024	0.0422182	0.000112716	0.0703522	yes	yes
Brain structure	Caudate nucleus volume	ENSG00000137500	CCDC90B	cis	4.297	1.73e-05	0.0180048	0.93	yes	rs505998	11	83315597	0.10812	0.0270764	6.52056e-05	0.341533	yes	yes
Brain structure	Caudate nucleus volume	ENSG00000174080	CTSF	cis	-3.9665	7.29e-05	0.0264627	0.076	no	rs2277302	11	66240882	-0.0903184	0.0442337	0.0411666	0.307233	yes	yes
Brain structure	Caudate nucleus volume	ENSG00000100100	PIK3IP1	cis	-4.52052	6.17e-06	0.0179177	0.835	yes	rs2103853	22	31855475	-0.186327	0.0586465	0.00148744	0.731704	yes	yes
Brain structure	Caudate nucleus volume	ENSG00000114302	PRKAR2A	cis	-4.2177	2.47e-05	0.0180048	0.488	no	rs3087866	3	49054692	-0.117155	0.0403354	0.00367801	0.660452	yes	yes
Brain structure	Caudate nucleus volume	ENSG00000173166	RAPH1	cis	4.12293	3.74e-05	0.0208258	0.663	yes	rs3181098	2	204570378	0.125969	0.0466798	0.00696386	0.128925	yes	yes
Brain structure	Caudate nucleus volume	ENSG00000197165	SULT1A2	cis	4.21673	2.48e-05	0.0180048	0.314	no	rs4788074	16	28593597	0.0561871	0.0139301	5.49502e-05	0.0608452	yes	yes
Brain structure	Caudate nucleus volume	ENSG00000130540	SULT4A1	cis	4.0549	5.02e-05	0.0208258	0.742	yes	rs138061	22	44222840	0.170696	0.0509379	0.000805035	0.0515388	yes	yes
Brain structure	Cortical surface area	ENSG00000117020	AKT3	cis	5.54637	2.92e-08	4.23984e-05	0.984	yes	rs3766673	1	243720473	3214.25	859.997	0.000185847	0.936886	yes	yes
Brain structure	Cortical surface area	ENSG00000175216	CKAP5	cis	-4.2816	1.86e-05	0.00846309	0.634	yes	rs10838660	11	47152273	-2779.78	917.202	0.00243975	0.947025	yes	yes
Brain structure	Cortical surface area	ENSG00000110880	CORO1C	cis	-3.791	0.00015	0.02904	0.924	yes	rs1345421	12	109085035	-1006.13	260.914	0.000115184	0.418641	yes	yes
Brain structure	Cortical surface area	ENSG00000149091	DGKZ	cis	3.7564	0.000172	0.0293816	0.553	yes	rs34406563	11	46398916	4013.63	1568.95	0.0105228	0.708878	yes	yes
Brain structure	Cortical surface area	ENSG00000122642	FKBP9	cis	4.0162	5.91e-05	0.0156024	0.074	no	rs28432929	7	32997523	2443.18	1231.71	0.0473045	0.435348	yes	yes
Brain structure	Cortical surface area	ENSG00000103657	HERC1	cis	-3.9019	9.54e-05	0.020328	0.945	yes	rs17186555	15	63981327	-3071.34	912.87	0.000766865	0.166782	yes	yes
Brain structure	Cortical surface area	ENSG00000067704	IARS2	cis	-3.62742	0.000286	0.0415272	0.195	no	rs17563587	1	220282308	-1613.08	613.264	0.00853042	0.310359	yes	yes
Brain structure	Cortical surface area	ENSG00000186868	MAPT	cis	11.8049	3.68e-32	1.06867e-28	0.856	yes	rs17689918	17	43910088	12575.3	3705.3	0.00068912	NA	no	yes
Brain structure	Cortical surface area	ENSG00000111912	NCOA7	cis	-3.7268	0.000194	0.0312987	0	no	rs3757213	6	126211659	-1133.99	335.824	0.000733459	0.752894	yes	yes
Brain structure	Cortical surface area	ENSG00000165912	PACSIN3	cis	3.5935	0.000326	0.043692	0.37	no	rs1352307	11	47168254	901.351	407.182	0.0268539	0.0649329	yes	yes
Brain structure	Cortical surface area	ENSG00000177425	PAWR	cis	-4.2604	2.04e-05	0.00846309	0.93	yes	rs1526963	12	79822067	-1344.46	408.359	0.000993584	0.194407	yes	yes
Brain structure	Cortical surface area	ENSG00000173517	PEAK1	cis	-3.7714	0.000162	0.0293816	0.263	no	rs7176875	15	77832675	-1329.77	482.532	0.00585455	0.58809	yes	yes
Brain structure	Cortical surface area	ENSG00000171608	PIK3CD	cis	4.16206	3.15e-05	0.0113256	0.828	yes	rs6669509	1	9748445	1200.95	352.01	0.000645635	0.764904	yes	yes
Brain structure	Cortical surface area	ENSG00000155367	PPM1J	cis	-3.56521	0.000364	0.045959	0.22	no	rs6681371	1	113101168	-1536.28	649.024	0.0179295	0.712672	yes	yes
Brain structure	Cortical surface area	ENSG00000196396	PTPN1	cis	-3.6518	0.00026	0.0397389	0.728	yes	rs4602269	20	49172235	-1611.27	495.837	0.00115564	0.61969	yes	yes
Brain structure	Cortical surface area	ENSG00000111540	RAB5B	cis	-4.3972	1.1e-05	0.0063888	0.425	no	rs11171710	12	56368078	-2398.47	735.382	0.00110813	0.125858	yes	yes
Brain structure	Cortical surface area	ENSG00000155903	RASA2	cis	-3.58983	0.000331	0.043692	0	no	rs2640017	3	141335121	-994.163	387.665	0.0103328	0.838208	yes	yes
Brain structure	Cortical surface area	ENSG00000152291	TGOLN2	cis	-3.89551	9.8e-05	0.020328	0.774	yes	rs4247303	2	85554080	-1029.09	291.707	0.000418996	0.557439	yes	yes
Brain structure	Cortical surface area	ENSG00000038382	TRIO	cis	4.13741	3.51e-05	0.0113256	0.269	no	rs30633	5	14298470	3035.66	1316.8	0.0211482	0.943775	yes	yes
Brain structure	Cortical surface area	ENSG00000011295	TTC19	cis	-4.0744	4.61e-05	0.0133874	0.794	yes	rs2041460	17	15906912	-1732.46	452.243	0.000127724	0.113445	yes	yes
Brain structure	Cortical thickness	ENSG00000213995	CARKD	cis	4.2978	1.73e-05	0.00558213	0.965	yes	rs179356	13	111286607	0.00407371	0.000994174	4.17481e-05	0.643562	yes	yes
Brain structure	Cortical thickness	ENSG00000000971	CFH	cis	-3.7332	0.000189	0.0343035	0.866	yes	rs10801551	1	196580039	-0.0190011	0.0056002	0.000691493	0.0891533	yes	yes
Brain structure	Cortical thickness	ENSG00000080910	CFHR2	cis	-3.9019	9.54e-05	0.0230868	0.95	yes	rs6657442	1	196838060	-0.0149112	0.00460962	0.00121732	0.0265097	no	yes
Brain structure	Cortical thickness	ENSG00000110880	CORO1C	cis	4.49033	7.11e-06	0.00344124	0.945	yes	rs1345421	12	109085035	0.00734282	0.00191062	0.000121461	0.799159	yes	yes
Brain structure	Cortical thickness	ENSG00000125746	EML2	cis	4.3586	1.31e-05	0.0047553	0.181	no	rs12151009	19	46141845	0.00696436	0.00250999	0.00552596	0.24681	yes	yes
Brain structure	Cortical thickness	ENSG00000180185	FAHD1	cis	3.83381	0.000126	0.026136	0.806	yes	rs2492883	16	1902105	0.0103922	0.00301585	0.000569229	0.0857807	yes	yes
Brain structure	Cortical thickness	ENSG00000169567	HINT1	cis	-3.6632	0.000249	0.0425351	0.772	yes	rs3864283	5	130497428	-0.00960672	0.00294046	0.00108662	0.485192	yes	yes
Brain structure	Cortical thickness	ENSG00000084764	MAPRE3	cis	4.51156	6.44e-06	0.00344124	0.901	yes	rs11126806	2	27225144	0.0291333	0.00821218	0.000388802	0.337281	yes	yes
Brain structure	Cortical thickness	ENSG00000186868	MAPT	cis	-5.36207	8.23e-08	8.1312e-05	0.846	yes	rs17689918	17	43910088	-0.0410754	0.0137877	0.00289063	NA	no	yes
Brain structure	Cortical thickness	ENSG00000075975	MKRN2	cis	3.61294	0.000303	0.0444312	0.628	yes	rs11706408	3	12587133	0.00588928	0.00180047	0.00107178	0.93081	yes	yes
Brain structure	Cortical thickness	ENSG00000168314	MOBP	cis	-5.40231	6.58e-08	8.1312e-05	0.325	no	rs631312	3	39508968	-0.025958	0.00679441	0.000133188	0.452602	yes	yes
Brain structure	Cortical thickness	ENSG00000095906	NUBP2	cis	3.86048	0.000113	0.0252425	0.791	yes	rs182939	16	1839377	0.0137174	0.00440527	0.00184651	0.237955	yes	yes
Brain structure	Cortical thickness	ENSG00000100151	PICK1	cis	3.5555	0.000377	0.049764	0.744	yes	rs1004764	22	38474852	0.0142706	0.00481222	0.00302199	0.210185	yes	yes
Brain structure	Cortical thickness	ENSG00000169499	PLEKHA2	cis	-3.59201	0.000328	0.0453577	0.093	no	rs6999014	8	38718619	-0.00433745	0.00177299	0.0144287	0.771634	yes	yes
Brain structure	Cortical thickness	ENSG00000221914	PPP2R2A	cis	5.35826	8.4e-08	8.1312e-05	0.731	yes	rs6557911	8	26189230	0.0141563	0.00521098	0.00659515	0.216355	yes	yes
Brain structure	Cortical thickness	ENSG00000139970	RTN1	cis	-3.6103	0.000306	0.0444312	0.524	yes	rs17256017	14	60365223	-0.014245	0.00470895	0.00248556	0.741376	yes	yes
Brain structure	Cortical thickness	ENSG00000106688	SLC1A1	cis	3.80279	0.000143	0.0276848	0.777	yes	rs13293594	9	4420971	0.00941453	0.00328992	0.00421469	0.686106	yes	yes
Brain structure	Cortical thickness	ENSG00000145198	VWA5B2	cis	-4.19128	2.77e-05	0.00804408	0.949	yes	rs843350	3	183946274	-0.0110985	0.00314834	0.000423201	0.232269	yes	yes
Brain structure	Cortical thickness	ENSG00000165861	ZFYVE1	cis	3.6404	0.000272	0.0438827	0.806	yes	rs2806049	14	73526613	0.0173254	0.00539127	0.0013108	0.260656	yes	yes
Brain structure	Global pallidus volume	ENSG00000118777	ABCG2	cis	5.1806	2.21e-07	0.000321223	0.998	yes	rs2231142	4	89052323	0.0912603	0.0189188	1.40851e-06	0.539941	yes	yes
Brain structure	Global pallidus volume	ENSG00000162551	ALPL	cis	4.37757	1.2e-05	0.008721	0.947	yes	rs10465542	1	21859507	0.0711461	0.0325725	0.028945	0.171902	yes	yes
Brain structure	Global pallidus volume	ENSG00000187676	B3GALTL	cis	-4.0555	5e-05	0.024225	0.597	yes	rs4941811	13	31874993	-0.0406927	0.0120315	0.00071913	0.224337	yes	yes
Brain structure	Global pallidus volume	ENSG00000135677	GNS	cis	-3.8588	0.000114	0.0473426	0.727	yes	rs1147100	12	65102065	-0.178725	0.0579329	0.00203528	0.306938	yes	yes
Brain structure	Global pallidus volume	ENSG00000169567	HINT1	cis	-4.61005	4.03e-06	0.00390507	0.828	yes	rs3864283	5	130497428	-0.0973951	0.030403	0.00135781	0.0600623	yes	yes
Brain structure	Global pallidus volume	ENSG00000168575	SLC20A2	cis	-7.2473	4.25e-13	1.23548e-09	0.986	yes	rs2974349	8	42404040	-0.183876	0.0350315	1.53031e-07	0.843925	yes	yes
Brain structure	Global pallidus volume	ENSG00000172803	SNX32	cis	4.18356	2.87e-05	0.0166862	0.862	yes	rs2231884	11	65656564	0.053376	0.0140603	0.000146913	0.922035	yes	yes
Brain structure	Hippocampal volume	ENSG00000214078	CPNE1	cis	-4.2604	2.04e-05	0.0197812	0.819	yes	rs11696527	20	34245379	-0.0397256	0.00912356	1.33566e-05	0.10323	yes	yes
Brain structure	Hippocampal volume	ENSG00000135677	GNS	cis	4.70047	2.6e-06	0.0037817	0.001	no	rs1147100	12	65102065	0.222778	0.0653063	0.000646604	0.599546	yes	yes
Brain structure	Nucleus accumbens volume	ENSG00000108825	PTGES3L-AARSD1	cis	-4.245	2.19e-05	0.033117	0.91	yes	rs12944462	17	41137501	-0.287189	0.0883418	0.00115049	0.813809	yes	yes
Brain structure	Nucleus accumbens volume	ENSG00000131941	RHPN2	cis	4.06418	4.82e-05	0.0466737	0.135	no	rs10407255	19	33581150	0.0774028	0.0320086	0.0155981	0.875934	yes	yes
Brain structure	Nucleus accumbens volume	ENSG00000108828	VAT1	cis	4.23548	2.28e-05	0.033117	0.911	yes	rs2271539	17	41150949	0.142365	0.0424739	0.000802812	0.588118	yes	yes
Brain structure	Putamen volume	ENSG00000115073	ACTR1B	cis	4.45297	8.47e-06	0.00625086	0.057	no	rs6748809	2	98391355	0.0527321	0.0242823	0.0298836	0.75255	yes	yes
Brain structure	Putamen volume	ENSG00000137500	CCDC90B	cis	-5.99568	2.03e-09	5.89512e-06	0.973	yes	rs505998	11	83315597	-0.16119	0.0298384	6.58662e-08	0.447709	yes	yes
Brain structure	Putamen volume	ENSG00000187323	DCC	cis	4.6558	3.23e-06	0.00468996	0.984	yes	rs11665242	18	50907127	0.168439	0.0281093	2.06934e-09	0.0685334	yes	yes
Brain structure	Putamen volume	ENSG00000186868	MAPT	cis	-4.44934	8.61e-06	0.00625086	0.781	yes	rs17689918	17	43910088	-0.380062	0.136492	0.00536118	NA	no	yes
Brain structure	Putamen volume	ENSG00000173166	RAPH1	cis	3.87855	0.000105	0.04356	0.827	yes	rs3181098	2	204570378	0.0347686	0.0428459	0.417089	0.228877	no	yes
Brain structure	Putamen volume	ENSG00000102572	STK24	cis	-3.8787	0.000105	0.04356	0.674	yes	rs12261	13	99100547	-0.139165	0.048205	0.00389002	0.688393	yes	yes
Brain structure	Thalamus volume	ENSG00000146648	EGFR	cis	-4.9007	9.55e-07	0.00277619	0.973	yes	rs11766623	7	54931037	-0.109918	0.0280452	8.8803e-05	0.985637	yes	yes
Brain structure	Thalamus volume	ENSG00000158234	FAIM	cis	4.7292	2.25e-06	0.00327037	0.976	yes	rs361074	3	138346829	0.0993564	0.0232726	1.96134e-05	0.774421	yes	yes
Brain structure	White matter hyperintensity	ENSG00000118777	ABCG2	cis	3.5147	0.00044	0.0440455	0.605	yes	rs2231142	4	89052323	0.0424628	0.0124197	0.000628546	0.108488	yes	yes
Brain structure	White matter hyperintensity	ENSG00000064989	CALCRL	cis	4.25709	2.07e-05	0.00500767	0.662	yes	rs1881286	2	188127592	0.0777555	0.031033	0.0122253	0.033759	no	yes
Brain structure	White matter hyperintensity	ENSG00000055813	CCDC85A	cis	3.63613	0.000277	0.0376128	0	no	rs1861772	2	56461906	0.0686802	0.0285461	0.0161309	0.822355	yes	yes
Brain structure	White matter hyperintensity	ENSG00000172992	DCAKD	cis	7.4259	1.12e-13	8.1284e-11	0.969	yes	rs4792966	17	43121490	0.154785	0.0261125	3.07353e-09	0.0732644	yes	yes
Brain structure	White matter hyperintensity	ENSG00000160752	FDPS	cis	-4.1935	2.75e-05	0.00614096	0.67	yes	rs2297480	1	155279482	-0.0304946	0.00821705	0.00020633	0.0167601	no	yes
Brain structure	White matter hyperintensity	ENSG00000131095	GFAP	cis	-4.0794	4.52e-05	0.00874771	0.144	no	rs916661	17	43158902	-0.150252	0.0590002	0.0108769	0.154986	yes	yes
Brain structure	White matter hyperintensity	ENSG00000120063	GNA13	cis	-5.2678	1.38e-07	4.00614e-05	0.995	yes	rs12938589	17	62986362	-0.201203	0.0491038	4.17611e-05	0.501059	yes	yes
Brain structure	White matter hyperintensity	ENSG00000163596	ICA1L	cis	-5.5175	3.44e-08	1.10959e-05	0.991	yes	rs6705330	2	203662197	-0.0819372	0.0137619	2.61792e-09	0.0187618	no	yes
Brain structure	White matter hyperintensity	ENSG00000132780	NASP	cis	3.623	0.000291	0.0376128	0.428	no	rs3014210	1	46066608	0.087531	0.0291677	0.00269132	0.24281	yes	yes
Brain structure	White matter hyperintensity	ENSG00000177425	PAWR	cis	-3.58212	0.000341	0.038074	0.501	yes	rs1526963	12	79822067	-0.0628092	0.0206803	0.00238826	0.234798	yes	yes
Brain structure	White matter hyperintensity	ENSG00000161714	PLCD3	cis	-6.9643	3.3e-12	1.36856e-09	0.578	yes	rs3744760	17	43195981	-0.199191	0.0466085	1.92249e-05	0.0510851	yes	yes
Brain structure	White matter hyperintensity	ENSG00000072042	RDH11	cis	-3.8136	0.000137	0.0220951	0.127	no	rs11628035	14	68051087	-0.0492316	0.01875	0.00864744	0.584046	yes	yes
Brain structure	White matter hyperintensity	ENSG00000042445	RETSAT	cis	3.73943	0.000184	0.0267076	0.231	no	rs3923229	2	85562172	0.0413808	0.0146941	0.00486014	0.67358	yes	yes
Brain structure	White matter hyperintensity	ENSG00000079689	SCGN	cis	3.47476	0.000511	0.0494478	0.035	no	rs6902158	6	25561630	0.0648489	0.0303986	0.0329014	0.81082	yes	yes
Brain structure	White matter hyperintensity	ENSG00000188338	SLC38A3	cis	-3.61734	0.000298	0.0376128	0.298	no	rs11919418	3	50233215	-0.127219	0.045547	0.00521996	0.945904	yes	yes
Brain structure	White matter hyperintensity	ENSG00000196141	SPATS2L	cis	-4.11836	3.82e-05	0.00792104	0.833	yes	rs4673905	2	201163783	-0.134307	0.0532547	0.01167	0.328728	yes	yes
Brain structure	White matter hyperintensity	ENSG00000159445	THEM4	cis	3.561	0.000369	0.0396743	0.62	yes	rs16833668	1	151918164	0.0248502	0.00684362	0.000282155	0.0416025	no	yes
Brain structure	White matter hyperintensity	ENSG00000160803	UBQLN4	cis	-3.854	0.000116	0.0198087	0.494	no	rs2297792	1	156011444	-0.0749247	0.0252051	0.00295289	0.114214	yes	yes
Brain structure	White matter hyperintensity	ENSG00000038427	VCAN	cis	6.0845	1.17e-09	4.24564e-07	0.998	yes	rs13176921	5	82860348	0.278795	0.0642538	1.43156e-05	0.834056	yes	yes
Brain structure	White matter hyperintensity	ENSG00000100151	PICK1	trans	NA	NA	NA	NA	NA	rs72934601	2	204031137	-0.215567	0.0459275	2.68396e-06	0.216778	yes	yes

## Sheet: Data S5
Supplementary Data 5: Unique causal proteins for each brain trait and shared causal proteins between examined traits
Ensembl gene ID	Gene symbol	Number of traits	Psychiatric traits	Neurodegenerative traits	Brain structure traits
ENSG00000186868	MAPT	8	Anxiety, Neuroticism, PTSD	PD	Cortical surface area, Cortical thickness, Brain stem volume, Putamen volume
ENSG00000148842	CNNM2	5	Insomnia, SCZ, Neuroticism, MDD, BD	.	.
ENSG00000198561	CTNND1	5	SCZ, Neuroticism, MDD, PTSD, Alcoholism	.	.
ENSG00000099365	STX1B	4	Anxiety, Neuroticism	AD1, PD	.
ENSG00000163938	GNL3	4	SCZ, Neuroticism, MDD, BD	.	.
ENSG00000172575	RASGRP1	4	Insomnia, SCZ, MDD, BD	.	.
ENSG00000182732	RGS6	4	SCZ, Neuroticism, MDD, BD	.	.
ENSG00000041353	RAB27B	3	Neuroticism, MDD, PTSD	.	.
ENSG00000067560	RHOA	3	Neuroticism, MDD, Alcoholism	.	.
ENSG00000084764	MAPRE3	3	SCZ, PTSD	.	Cortical thickness
ENSG00000089041	P2RX7	3	SCZ, Neuroticism, MDD	.	.
ENSG00000100983	GSS	3	Insomnia, Neuroticism, MDD	.	.
ENSG00000103160	HSDL1	3	Neuroticism, Alcoholism	AD2	.
ENSG00000108091	CCDC6	3	SCZ, BD	AD1	.
ENSG00000114302	PRKAR2A	3	MDD, Alcoholism	.	Caudate nucleus volume
ENSG00000114904	NEK4	3	Neuroticism, MDD, BD	.	.
ENSG00000115073	ACTR1B	3	SCZ, BD	.	Putamen volume
ENSG00000115840	SLC25A12	3	SCZ, Neuroticism, MDD	.	.
ENSG00000117020	AKT3	3	MDD	PD	Cortical surface area
ENSG00000118777	ABCG2	3	.	.	Brain stem volume, Global pallidus volume, WMH
ENSG00000138030	KHK	3	SCZ, Anxiety, PTSD	.	.
ENSG00000140945	CDH13	3	Neuroticism, MDD, BD	.	.
ENSG00000149091	DGKZ	3	SCZ, Neuroticism	.	Cortical surface area
ENSG00000149582	TMEM25	3	SCZ, Neuroticism, MDD	.	.
ENSG00000162267	ITIH3	3	SCZ, MDD, BD	.	.
ENSG00000163346	PBXIP1	3	SCZ, Neuroticism, BD	.	.
ENSG00000166170	BAG5	3	SCZ, BD, Alcoholism	.	.
ENSG00000167397	VKORC1	3	Neuroticism	AD1, PD	.
ENSG00000173898	SPTBN2	3	SCZ, MDD, BD	.	.
ENSG00000175216	CKAP5	3	SCZ, Neuroticism	.	Cortical surface area
ENSG00000187323	DCC	3	SCZ, MDD	.	Putamen volume
ENSG00000187676	B3GALTL	3	Neuroticism, MDD	.	Global pallidus volume
ENSG00000196141	SPATS2L	3	Insomnia, BD	.	WMH
ENSG00000000971	CFH	2	SCZ	.	Cortical thickness
ENSG00000004864	SLC25A13	2	Neuroticism, MDD	.	.
ENSG00000007402	CACNA2D2	2	Neuroticism, MDD	.	.
ENSG00000011295	TTC19	2	.	PD	Cortical surface area
ENSG00000044574	HSPA5	2	Neuroticism, MDD	.	.
ENSG00000055813	CCDC85A	2	Neuroticism	.	WMH
ENSG00000065609	SNAP91	2	SCZ, BD	.	.
ENSG00000066084	DIP2B	2	SCZ	.	Brain stem volume
ENSG00000078618	NRD1	2	Neuroticism, MDD	.	.
ENSG00000089220	PEBP1	2	SCZ, MDD	.	.
ENSG00000100151	PICK1	2	.	.	Cortical thickness, WMH
ENSG00000103657	HERC1	2	MDD	.	Cortical surface area
ENSG00000104497	SNX16	2	MDD, BD	.	.
ENSG00000109133	TMEM33	2	Neuroticism, MDD	.	.
ENSG00000110880	CORO1C	2	.	.	Cortical surface area, Cortical thickness
ENSG00000112659	CUL9	2	Insomnia, SCZ	.	.
ENSG00000112855	HARS2	2	SCZ, MDD	.	.
ENSG00000114988	LMAN2L	2	SCZ, BD	.	.
ENSG00000115194	SLC30A3	2	SCZ, Alcoholism	.	.
ENSG00000115561	CHMP3	2	Neuroticism, MDD	.	.
ENSG00000115828	QPCT	2	.	AD1, AD2	.
ENSG00000116266	STXBP3	2	Neuroticism	AD1	.
ENSG00000119242	CCDC92	2	SCZ, MDD	.	.
ENSG00000119689	DLST	2	SCZ, Neuroticism	.	.
ENSG00000120063	GNA13	2	SCZ	.	WMH
ENSG00000120265	PCMT1	2	MDD	.	Brain stem volume
ENSG00000120697	ALG5	2	Insomnia, MDD	.	.
ENSG00000123119	NECAB1	2	SCZ, Neuroticism	.	.
ENSG00000124198	ARFGEF2	2	Insomnia, MDD	.	.
ENSG00000124207	CSE1L	2	MDD, BD	.	.
ENSG00000124214	STAU1	2	Insomnia, MDD	.	.
ENSG00000126861	OMG	2	Neuroticism	.	Brain stem volume
ENSG00000128266	GNAZ	2	Neuroticism, MDD	.	.
ENSG00000128596	CCDC136	2	Neuroticism, Alcoholism	.	.
ENSG00000129158	SERGEF	2	SCZ, BD	.	.
ENSG00000131095	GFAP	2	Insomnia	.	WMH
ENSG00000132612	VPS4A	2	SCZ, BD	.	.
ENSG00000132613	MTSS1L	2	BD	AD2	.
ENSG00000134569	LRP4	2	Neuroticism, MDD	.	.
ENSG00000135677	GNS	2	.	.	Hippocampal volume, Global pallidus volume
ENSG00000137500	CCDC90B	2	.	.	Caudate nucleus volume, Putamen volume
ENSG00000137764	MAP2K5	2	Insomnia, Neuroticism	.	.
ENSG00000137845	ADAM10	2	SCZ	AD1	.
ENSG00000139428	MMAB	2	Insomnia, SCZ	.	.
ENSG00000142687	KIAA0319L	2	SCZ, BD	.	.
ENSG00000142949	PTPRF	2	SCZ, Neuroticism	.	.
ENSG00000143374	TARS2	2	SCZ, BD	.	.
ENSG00000144199	FAHD2B	2	SCZ, MDD	.	.
ENSG00000145198	VWA5B2	2	MDD	.	Cortical thickness
ENSG00000146007	ZMAT2	2	SCZ, MDD	.	.
ENSG00000146648	EGFR	2	Neuroticism	.	Thalamus volume
ENSG00000149782	PLCB3	2	SCZ, BD	.	.
ENSG00000149927	DOC2A	2	SCZ	AD1	.
ENSG00000152291	TGOLN2	2	Neuroticism	.	Cortical surface area
ENSG00000152413	HOMER1	2	SCZ, BD	.	.
ENSG00000154229	PRKCA	2	Neuroticism, BD	.	.
ENSG00000154639	CXADR	2	Neuroticism, MDD	.	.
ENSG00000156110	ADK	2	MDD	PD	.
ENSG00000157087	ATP2B2	2	SCZ, BD	.	.
ENSG00000157851	DPYSL5	2	SCZ, PTSD	.	.
ENSG00000158234	FAIM	2	.	.	Brain stem volume, Thalamus volume
ENSG00000158480	SPATA2	2	Alcoholism	ALS	.
ENSG00000159210	SNF8	2	SCZ, Neuroticism	.	.
ENSG00000159377	PSMB4	2	SCZ, MDD	.	.
ENSG00000159640	ACE	2	SCZ	AD1	.
ENSG00000160752	FDPS	2	BD	.	WMH
ENSG00000161714	PLCD3	2	Insomnia	.	WMH
ENSG00000163431	LMOD1	2	Insomnia, PTSD	.	.
ENSG00000163931	TKT	2	Neuroticism, MDD	.	.
ENSG00000165861	ZFYVE1	2	MDD	.	Cortical thickness
ENSG00000165912	PACSIN3	2	SCZ	.	Cortical surface area
ENSG00000166165	CKB	2	SCZ, Alcoholism	.	.
ENSG00000167264	DUS2	2	SCZ, BD	.	.
ENSG00000167523	SPATA33	2	SCZ, BD	.	.
ENSG00000169499	PLEKHA2	2	BD	.	Cortical thickness
ENSG00000169567	HINT1	2	.	.	Cortical thickness, Global pallidus volume
ENSG00000170571	EMB	2	SCZ, Neuroticism	.	.
ENSG00000172803	SNX32	2	.	AD1	Global pallidus volume
ENSG00000173166	RAPH1	2	.	.	Caudate nucleus volume, Putamen volume
ENSG00000173457	PPP1R14B	2	Neuroticism, MDD	.	.
ENSG00000173517	PEAK1	2	BD	.	Cortical surface area
ENSG00000173540	GMPPB	2	MDD, Alcoholism	.	.
ENSG00000173769	TOPAZ1	2	Neuroticism, MDD	.	.
ENSG00000175220	ARHGAP1	2	Neuroticism, MDD	.	.
ENSG00000177425	PAWR	2	.	.	Cortical surface area, WMH
ENSG00000178773	CPNE7	2	SCZ, BD	.	.
ENSG00000180185	FAHD1	2	SCZ	.	Cortical thickness
ENSG00000180979	LRRC57	2	SCZ, BD	.	.
ENSG00000181915	ADO	2	Insomnia, BD	.	.
ENSG00000182196	ARL6IP4	2	SCZ	.	Brain stem volume
ENSG00000186472	PCLO	2	Neuroticism, MDD	.	.
ENSG00000198087	CD2AP	2	.	AD1, AD2	.
ENSG00000220205	VAMP2	2	Neuroticism, MDD	.	.
ENSG00000258429	PDF	2	SCZ, BD	.	.
ENSG00000001036	FUCA2	1	Insomnia	.	.
ENSG00000002549	LAP3	1	SCZ	.	.
ENSG00000003509	NDUFAF7	1	SCZ	.	.
ENSG00000004139	SARM1	1	.	ALS	.
ENSG00000004468	CD38	1	.	PD	.
ENSG00000006744	ELAC2	1	SCZ	.	.
ENSG00000008394	MGST1	1	MDD	.	.
ENSG00000010165	METTL13	1	Neuroticism	.	.
ENSG00000014824	SLC30A9	1	Neuroticism	.	.
ENSG00000015676	NUDCD3	1	Neuroticism	.	.
ENSG00000019505	SYT13	1	Neuroticism	.	.
ENSG00000021300	PLEKHB1	1	MDD	.	.
ENSG00000022277	RTFDC1	1	.	AD1	.
ENSG00000023909	GCLM	1	BD	.	.
ENSG00000035403	VCL	1	MDD	.	.
ENSG00000038382	TRIO	1	.	.	Cortical surface area
ENSG00000038427	VCAN	1	.	.	WMH
ENSG00000040933	INPP4A	1	PTSD	.	.
ENSG00000042445	RETSAT	1	.	.	WMH
ENSG00000042493	CAPG	1	Neuroticism	.	.
ENSG00000047932	GOPC	1	BD	.	.
ENSG00000050438	SLC4A8	1	Alcoholism	.	.
ENSG00000055147	FAM114A2	1	SCZ	.	.
ENSG00000057252	SOAT1	1	SCZ	.	.
ENSG00000057608	GDI2	1	MDD	.	.
ENSG00000064989	CALCRL	1	.	.	WMH
ENSG00000065060	UHRF1BP1	1	Neuroticism	.	.
ENSG00000065833	ME1	1	SCZ	.	.
ENSG00000066248	NGEF	1	SCZ	.	.
ENSG00000066739	ATG2B	1	Neuroticism	.	.
ENSG00000067704	IARS2	1	.	.	Cortical surface area
ENSG00000068912	ERLEC1	1	SCZ	.	.
ENSG00000070610	GBA2	1	Alcoholism	.	.
ENSG00000072042	RDH11	1	.	.	WMH
ENSG00000072778	ACADVL	1	SCZ	.	.
ENSG00000073670	ADAM11	1	SCZ	.	.
ENSG00000073969	NSF	1	MDD	.	.
ENSG00000074842	C19orf10	1	Neuroticism	.	.
ENSG00000075151	EIF4G3	1	Neuroticism	.	.
ENSG00000075975	MKRN2	1	.	.	Cortical thickness
ENSG00000078902	TOLLIP	1	SCZ	.	.
ENSG00000079689	SCGN	1	.	.	WMH
ENSG00000080910	CFHR2	1	.	.	Cortical thickness
ENSG00000083099	LYRM2	1	Neuroticism	.	.
ENSG00000083799	CYLD	1	SCZ	.	.
ENSG00000084207	GSTP1	1	Insomnia	.	.
ENSG00000085491	SLC25A24	1	SCZ	.	.
ENSG00000087157	PGS1	1	Neuroticism	.	.
ENSG00000088986	DYNLL1	1	Neuroticism	.	.
ENSG00000089250	NOS1	1	Neuroticism	.	.
ENSG00000089639	GMIP	1	SCZ	.	.
ENSG00000090975	PITPNM2	1	SCZ	.	.
ENSG00000092068	SLC7A8	1	Neuroticism	.	.
ENSG00000092108	SCFD1	1	.	ALS	.
ENSG00000095485	CWF19L1	1	Alcoholism	.	.
ENSG00000095906	NUBP2	1	.	.	Cortical thickness
ENSG00000099246	RAB18	1	MDD	.	.
ENSG00000100100	PIK3IP1	1	.	.	Caudate nucleus volume
ENSG00000100241	SBF1	1	Neuroticism	.	.
ENSG00000100242	SUN2	1	Neuroticism	.	.
ENSG00000100266	PACSIN2	1	BD	.	.
ENSG00000100299	ARSA	1	.	PD	.
ENSG00000100417	PMM1	1	Neuroticism	.	.
ENSG00000100711	ZFYVE21	1	SCZ	.	.
ENSG00000101298	SNPH	1	MDD	.	.
ENSG00000102572	STK24	1	.	.	Putamen volume
ENSG00000102879	CORO1A	1	SCZ	.	.
ENSG00000103034	NDRG4	1	SCZ	.	.
ENSG00000103043	VAC14	1	BD	.	.
ENSG00000103056	SMPD3	1	Neuroticism	.	.
ENSG00000103064	SLC7A6	1	Neuroticism	.	.
ENSG00000103415	HMOX2	1	SCZ	.	.
ENSG00000103423	DNAJA3	1	SCZ	.	.
ENSG00000103496	STX4	1	Neuroticism	.	.
ENSG00000103591	AAGAB	1	Insomnia	.	.
ENSG00000103642	LACTB	1	.	AD1	.
ENSG00000103723	AP3B2	1	SCZ	.	.
ENSG00000103811	CTSH	1	.	AD1	.
ENSG00000104381	GDAP1	1	BD	.	.
ENSG00000104722	NEFM	1	Neuroticism	.	.
ENSG00000105726	ATP13A1	1	MDD	.	.
ENSG00000105778	AVL9	1	Neuroticism	.	.
ENSG00000105926	MPP6	1	Neuroticism	.	.
ENSG00000105928	DFNA5	1	BD	.	.
ENSG00000106049	HIBADH	1	MDD	.	.
ENSG00000106688	SLC1A1	1	.	.	Cortical thickness
ENSG00000106733	NMRK1	1	SCZ	.	.
ENSG00000107021	TBC1D13	1	SCZ	.	.
ENSG00000107566	ERLIN1	1	Alcoholism	.	.
ENSG00000108039	XPNPEP1	1	BD	.	.
ENSG00000108064	TFAM	1	SCZ	.	.
ENSG00000108094	CUL2	1	Neuroticism	.	.
ENSG00000108262	GIT1	1	.	.	Brain stem volume
ENSG00000108387	SEPT4	1	SCZ	.	.
ENSG00000108433	GOSR2	1	SCZ	.	.
ENSG00000108479	GALK1	1	SCZ	.	.
ENSG00000108582	CPD	1	BD	.	.
ENSG00000108587	GOSR1	1	SCZ	.	.
ENSG00000108825	PTGES3L-AARSD1	1	.	.	Nucleus accumbens volume
ENSG00000108828	VAT1	1	.	.	Nucleus accumbens volume
ENSG00000109339	MAPK10	1	BD	.	.
ENSG00000109572	CLCN3	1	SCZ	.	.
ENSG00000110172	CHORDC1	1	Neuroticism	.	.
ENSG00000110315	RNF141	1	Neuroticism	.	.
ENSG00000110619	CARS	1	MDD	.	.
ENSG00000110906	KCTD10	1	Neuroticism	.	.
ENSG00000110917	MLEC	1	SCZ	.	.
ENSG00000110921	MVK	1	Neuroticism	.	.
ENSG00000110931	CAMKK2	1	SCZ	.	.
ENSG00000111052	LIN7A	1	Alcoholism	.	.
ENSG00000111325	OGFOD2	1	SCZ	.	.
ENSG00000111540	RAB5B	1	.	.	Cortical surface area
ENSG00000111912	NCOA7	1	.	.	Cortical surface area
ENSG00000114948	ADAM23	1	BD	.	.
ENSG00000115275	MOGS	1	Insomnia	.	.
ENSG00000115947	ORC4	1	Neuroticism	.	.
ENSG00000116981	NT5C1A	1	Neuroticism	.	.
ENSG00000117054	ACADM	1	BD	.	.
ENSG00000117115	PADI2	1	SCZ	.	.
ENSG00000117280	RAB7L1	1	.	PD	.
ENSG00000117519	CNN3	1	Neuroticism	.	.
ENSG00000117592	PRDX6	1	SCZ	.	.
ENSG00000117593	DARS2	1	SCZ	.	.
ENSG00000117632	STMN1	1	MDD	.	.
ENSG00000117862	TXNDC12	1	MDD	.	.
ENSG00000118507	AKAP7	1	Neuroticism	.	.
ENSG00000118898	PPL	1	Neuroticism	.	.
ENSG00000119383	PPP2R4	1	SCZ	.	.
ENSG00000119522	DENND1A	1	MDD	.	.
ENSG00000119638	NEK9	1	Neuroticism	.	.
ENSG00000119943	PYROXD2	1	SCZ	.	.
ENSG00000120451	SNX19	1	SCZ	.	.
ENSG00000120526	NUDCD1	1	Neuroticism	.	.
ENSG00000120594	PLXDC2	1	.	AD1	.
ENSG00000120896	SORBS3	1	MDD	.	.
ENSG00000120910	PPP3CC	1	MDD	.	.
ENSG00000120913	PDLIM2	1	PTSD	.	.
ENSG00000121769	FABP3	1	SCZ	.	.
ENSG00000122642	FKBP9	1	.	.	Cortical surface area
ENSG00000122643	NT5C3A	1	Insomnia	.	.
ENSG00000122778	KIAA1549	1	SCZ	.	.
ENSG00000123297	TSFM	1	PTSD	.	.
ENSG00000124181	PLCG1	1	PTSD	.	.
ENSG00000124226	RNF114	1	Alcoholism	.	.
ENSG00000124507	PACSIN1	1	Neuroticism	.	.
ENSG00000125746	EML2	1	.	.	Cortical thickness
ENSG00000125779	PANK2	1	Neuroticism	.	.
ENSG00000125821	DTD1	1	Neuroticism	.	.
ENSG00000125970	RALY	1	SCZ	.	.
ENSG00000126860	EVI2A	1	Alcoholism	.	.
ENSG00000128245	YWHAH	1	BD	.	.
ENSG00000128487	SPECC1	1	SCZ	.	.
ENSG00000128595	CALU	1	Neuroticism	.	.
ENSG00000129353	SLC44A2	1	BD	.	.
ENSG00000130244	FAM98C	1	BD	.	.
ENSG00000130540	SULT4A1	1	.	.	Caudate nucleus volume
ENSG00000130724	CHMP2A	1	Insomnia	.	.
ENSG00000131069	ACSS2	1	MDD	.	.
ENSG00000131165	CHMP1A	1	SCZ	.	.
ENSG00000131323	TRAF3	1	PTSD	.	.
ENSG00000131378	RFTN1	1	SCZ	.	.
ENSG00000131748	STARD3	1	SCZ	.	.
ENSG00000131828	PDHA1	1	.	PD	.
ENSG00000131941	RHPN2	1	.	.	Nucleus accumbens volume
ENSG00000131981	LGALS3	1	Alcoholism	.	.
ENSG00000132394	EEFSEC	1	SCZ	.	.
ENSG00000132589	FLOT2	1	Anxiety	.	.
ENSG00000132669	RIN2	1	MDD	.	.
ENSG00000132780	NASP	1	.	.	WMH
ENSG00000133216	EPHB2	1	MDD	.	.
ENSG00000133606	MKRN1	1	MDD	.	.
ENSG00000133812	SBF2	1	Neuroticism	.	.
ENSG00000133818	RRAS2	1	SCZ	.	.
ENSG00000134780	DAGLA	1	Neuroticism	.	.
ENSG00000135709	KIAA0513	1	SCZ	.	.
ENSG00000135823	STX6	1	.	AD1	.
ENSG00000135929	CYP27A1	1	.	ALS	.
ENSG00000136111	TBC1D4	1	MDD	.	.
ENSG00000136235	GPNMB	1	.	PD	.
ENSG00000136270	TBRG4	1	BD	.	.
ENSG00000136448	NMT1	1	Insomnia	.	.
ENSG00000137073	UBAP2	1	BD	.	.
ENSG00000137563	GGH	1	MDD	.	.
ENSG00000137944	CCBL2	1	PTSD	.	.
ENSG00000138028	CGREF1	1	SCZ	.	.
ENSG00000138031	ADCY3	1	MDD	.	.
ENSG00000138101	DTNB	1	Neuroticism	.	.
ENSG00000138175	ARL3	1	BD	.	.
ENSG00000138190	EXOC6	1	PTSD	.	.
ENSG00000138688	KIAA1109	1	BD	.	.
ENSG00000139433	GLTP	1	MDD	.	.
ENSG00000139725	RHOF	1	SCZ	.	.
ENSG00000139921	TMX1	1	SCZ	.	.
ENSG00000139970	RTN1	1	.	.	Cortical thickness
ENSG00000140403	DNAJA4	1	SCZ	.	.
ENSG00000140598	EFTUD1	1	SCZ	.	.
ENSG00000140600	SH3GL3	1	SCZ	.	.
ENSG00000140983	RHOT2	1	.	ALS	.
ENSG00000141127	PRPSAP2	1	SCZ	.	.
ENSG00000141985	SH3GL1	1	Neuroticism	.	.
ENSG00000142186	SCYL1	1	MDD	.	.
ENSG00000142453	CARM1	1	MDD	.	.
ENSG00000143164	DCAF6	1	Neuroticism	.	.
ENSG00000143195	ILDR2	1	SCZ	.	.
ENSG00000143436	MRPL9	1	BD	.	.
ENSG00000143590	EFNA3	1	.	PD	.
ENSG00000143702	CEP170	1	SCZ	.	.
ENSG00000143776	CDC42BPA	1	SCZ	.	.
ENSG00000144283	PKP4	1	SCZ	.	.
ENSG00000144306	SCRN3	1	SCZ	.	.
ENSG00000144566	RAB5A	1	SCZ	.	.
ENSG00000144567	FAM134A	1	SCZ	.	.
ENSG00000145293	ENOPH1	1	Insomnia	.	.
ENSG00000145354	CISD2	1	SCZ	.	.
ENSG00000145715	RASA1	1	Neuroticism	.	.
ENSG00000145725	PPIP5K2	1	Insomnia	.	.
ENSG00000146701	MDH2	1	Alcoholism	.	.
ENSG00000147459	DOCK5	1	BD	.	.
ENSG00000148053	NTRK2	1	Neuroticism	.	.
ENSG00000148356	LRSAM1	1	SCZ	.	.
ENSG00000148660	CAMK2G	1	Alcoholism	.	.
ENSG00000148700	ADD3	1	BD	.	.
ENSG00000149294	NCAM1	1	Neuroticism	.	.
ENSG00000149527	PLCH2	1	Neuroticism	.	.
ENSG00000150394	CDH8	1	SCZ	.	.
ENSG00000150967	ABCB9	1	.	PD	.
ENSG00000151240	DIP2C	1	SCZ	.	.
ENSG00000151327	FAM177A1	1	MDD	.	.
ENSG00000151640	DPYSL4	1	MDD	.	.
ENSG00000152223	EPG5	1	.	PD	.
ENSG00000152465	NMT2	1	Neuroticism	.	.
ENSG00000152932	RAB3C	1	MDD	.	.
ENSG00000153208	MERTK	1	SCZ	.	.
ENSG00000153317	ASAP1	1	SCZ	.	.
ENSG00000154265	ABCA5	1	MDD	.	.
ENSG00000154429	CCSAP	1	MDD	.	.
ENSG00000155229	MMS19	1	Neuroticism	.	.
ENSG00000155367	PPM1J	1	.	.	Cortical surface area
ENSG00000155792	DEPTOR	1	Neuroticism	.	.
ENSG00000155903	RASA2	1	.	.	Cortical surface area
ENSG00000157152	SYN2	1	BD	.	.
ENSG00000157470	FAM81A	1	SCZ	.	.
ENSG00000157483	MYO1E	1	SCZ	.	.
ENSG00000157680	DGKI	1	Neuroticism	.	.
ENSG00000157881	PANK4	1	Neuroticism	.	.
ENSG00000158092	NCK1	1	PTSD	.	.
ENSG00000158417	EIF5B	1	MDD	.	.
ENSG00000159202	UBE2Z	1	Neuroticism	.	.
ENSG00000159231	CBR3	1	SCZ	.	.
ENSG00000159445	THEM4	1	.	.	WMH
ENSG00000160305	DIP2A	1	BD	.	.
ENSG00000160803	UBQLN4	1	.	.	WMH
ENSG00000161204	ABCF3	1	Neuroticism	.	.
ENSG00000162104	ADCY9	1	Neuroticism	.	.
ENSG00000162384	C1orf123	1	Neuroticism	.	.
ENSG00000162402	USP24	1	Neuroticism	.	.
ENSG00000162551	ALPL	1	.	.	Global pallidus volume
ENSG00000162616	DNAJB4	1	BD	.	.
ENSG00000162755	KLHDC9	1	.	AD1	.
ENSG00000162836	ACP6	1	MDD	.	.
ENSG00000162869	PPP1R21	1	Neuroticism	.	.
ENSG00000162972	C2orf47	1	SCZ	.	.
ENSG00000163596	ICA1L	1	.	.	WMH
ENSG00000164061	BSN	1	Neuroticism	.	.
ENSG00000164506	STXBP5	1	Neuroticism	.	.
ENSG00000164615	CAMLG	1	.	PD	.
ENSG00000164733	CTSB	1	.	PD	.
ENSG00000164951	PDP1	1	MDD	.	.
ENSG00000164983	TMEM65	1	MDD	.	.
ENSG00000165238	WNK2	1	BD	.	.
ENSG00000165322	ARHGAP12	1	SCZ	.	.
ENSG00000165752	STK32C	1	MDD	.	.
ENSG00000166128	RAB8B	1	SCZ	.	.
ENSG00000166173	LARP6	1	MDD	.	.
ENSG00000166582	CENPV	1	.	PD	.
ENSG00000166780	C16orf45	1	MDD	.	.
ENSG00000166888	STAT6	1	SCZ	.	.
ENSG00000166908	PIP4K2C	1	MDD	.	.
ENSG00000167004	PDIA3	1	Neuroticism	.	.
ENSG00000167037	SGSM1	1	SCZ	.	.
ENSG00000167136	ENDOG	1	SCZ	.	.
ENSG00000167535	CACNB3	1	SCZ	.	.
ENSG00000167702	KIFC2	1	MDD	.	.
ENSG00000168297	PXK	1	.	PD	.
ENSG00000168306	ACOX2	1	.	PD	.
ENSG00000168314	MOBP	1	.	.	Cortical thickness
ENSG00000168575	SLC20A2	1	.	.	Global pallidus volume
ENSG00000168993	CPLX1	1	.	AD1	.
ENSG00000170011	MYRIP	1	MDD	.	.
ENSG00000170775	GPR37	1	Neuroticism	.	.
ENSG00000171608	PIK3CD	1	.	.	Cortical surface area
ENSG00000171714	ANO5	1	SCZ	.	.
ENSG00000171793	CTPS1	1	SCZ	.	.
ENSG00000172046	USP19	1	MDD	.	.
ENSG00000172137	CALB2	1	Neuroticism	.	.
ENSG00000172992	DCAKD	1	.	.	WMH
ENSG00000173852	DPY19L1	1	SCZ	.	.
ENSG00000173992	CCS	1	Insomnia	.	.
ENSG00000174080	CTSF	1	.	.	Caudate nucleus volume
ENSG00000174177	CTU2	1	Neuroticism	.	.
ENSG00000174684	B3GNT1	1	BD	.	.
ENSG00000174939	ASPHD1	1	BD	.	.
ENSG00000175104	TRAF6	1	SCZ	.	.
ENSG00000175115	PACS1	1	Insomnia	.	.
ENSG00000175324	LSM1	1	BD	.	.
ENSG00000175471	MCTP1	1	BD	.	.
ENSG00000175575	PAAF1	1	SCZ	.	.
ENSG00000175582	RAB6A	1	.	ALS	.
ENSG00000176055	MBLAC2	1	SCZ	.	.
ENSG00000176393	RNPEP	1	Insomnia	.	.
ENSG00000176956	LY6H	1	SCZ	.	.
ENSG00000177380	PPFIA3	1	Neuroticism	.	.
ENSG00000178096	BOLA1	1	Neuroticism	.	.
ENSG00000178209	PLEC	1	BD	.	.
ENSG00000178685	PARP10	1	BD	.	.
ENSG00000178922	HYI	1	SCZ	.	.
ENSG00000178950	GAK	1	.	PD	.
ENSG00000179889	PDXDC1	1	SCZ	.	.
ENSG00000183831	ANKRD45	1	SCZ	.	.
ENSG00000184144	CNTN2	1	Neuroticism	.	.
ENSG00000184227	ACOT1	1	.	AD1	.
ENSG00000184983	NDUFA6	1	SCZ	.	.
ENSG00000188338	SLC38A3	1	.	.	WMH
ENSG00000188690	UROS	1	Neuroticism	.	.
ENSG00000188732	FAM221A	1	SCZ	.	.
ENSG00000188735	TMEM120B	1	Neuroticism	.	.
ENSG00000188997	KCTD21	1	SCZ	.	.
ENSG00000189077	TMEM120A	1	Neuroticism	.	.
ENSG00000196072	BLOC1S2	1	SCZ	.	.
ENSG00000196396	PTPN1	1	.	.	Cortical surface area
ENSG00000196419	XRCC6	1	Neuroticism	.	.
ENSG00000196814	MVB12B	1	MDD	.	.
ENSG00000196850	PPTC7	1	BD	.	.
ENSG00000196872	KIAA1211L	1	BD	.	.
ENSG00000197165	SULT1A2	1	.	.	Caudate nucleus volume
ENSG00000197548	ATG7	1	Neuroticism	.	.
ENSG00000197555	SIPA1L1	1	Neuroticism	.	.
ENSG00000197860	SGTB	1	.	.	Brain stem volume
ENSG00000198010	DLGAP2	1	Neuroticism	.	.
ENSG00000198399	ITSN2	1	Insomnia	.	.
ENSG00000198729	PPP1R14C	1	SCZ	.	.
ENSG00000198836	OPA1	1	MDD	.	.
ENSG00000198951	NAGA	1	SCZ	.	.
ENSG00000198954	KIAA1279	1	SCZ	.	.
ENSG00000203685	C1orf95	1	Insomnia	.	.
ENSG00000203896	LIME1	1	Insomnia	.	.
ENSG00000204120	GIGYF2	1	MDD	.	.
ENSG00000213465	ARL2	1	MDD	.	.
ENSG00000213995	CARKD	1	.	.	Cortical thickness
ENSG00000214078	CPNE1	1	.	.	Hippocampal volume
ENSG00000214113	LYRM4	1	MDD	.	.
ENSG00000215114	UBXN2B	1	SCZ	.	.
ENSG00000221866	PLXNA4	1	BD	.	.
ENSG00000221890	NPTXR	1	SCZ	.	.
ENSG00000221914	PPP2R2A	1	.	.	Cortical thickness
ENSG00000232859	LYRM9	1	Neuroticism	.	.
ENSG00000233276	GPX1	1	PTSD	.	.
ENSG00000239264	TXNDC5	1	.	.	Brain stem volume
ENSG00000240771	ARHGEF25	1	MDD	.	.
ENSG00000241878	PISD	1	BD	.	.
ENSG00000247596	TWF2	1	SCZ	.	.
ENSG00000256269	HMBS	1	SCZ	.	.
ENSG00000262246	CORO7	1	SCZ	.	.

## Sheet: Data S6
Supplementary Data 6: Expression in different brain regions of the 13 causal proteins shared between the psychiatric and neurodegenerative diseases
	amygdala	cingulate gyrus, frontal part	frontal lobe	hippocampal formation	locus ceruleus	nucleus accumbens	substantia nigra	temporal lobe
MAPT	-0.242962	0.858163	0.770229	0.0915306	-0.0556063	-0.588442	0.129004	0.913786
HSDL1	-0.139985	0.124892	-0.118729	-0.0746056	2.14559	0.510242	0.181583	-0.175323
ADK	0.11561	0.153175	-0.0713632	-0.765629	1.40766	1.71188	1.25916	-0.0567971
VKORC1	-0.850657	-0.202817	-0.22114	-0.873165	-0.636742	-0.517511	0.796967	-0.2592
STX1B	-0.0670431	-0.0314833	0.0189049	0.526479	-0.564075	-0.233408	-0.124242	0.141411
MTSS1L	0.171257	0.176078	-0.234315	-0.291018	-0.500283	-0.247228	0.698556	-0.179482
AKT3	-0.0348118	0.684462	0.677684	0.324015	-1.76471	-0.702925	-0.2568	0.790283
SPATA2	-0.0397458	0.352983	0.472926	0.398596	-0.612587	0.25305	0.124842	0.387884
DOC2A	0.0907014	0.327767	0.358153	0.421847	-0.46295	-0.782583	-0.520567	0.412429
CCDC6	1.25964	0.391083	0.241976	1.12931	0.40455	1.42111	0.717139	0.36779
STXBP3	0.291488	-0.333589	-0.757557	-0.454069	0.28725	-0.559733	0.836539	-0.687244
ACE	0.126475	0.101871	-0.240062	0.169712	0.16545	0.982337	0.177638	-0.218983
ADAM10	-0.121593	-0.689375	-0.910787	-0.00833611	-0.807713	0.0235917	0.757125	-0.733175

## Sheet: Data S7
Supplementary Data 7: Expression of all causal proteins in specific cell types
For each gene of interest and for each of the main five cell types, we examined whether the gene expression in one particular cell-type differed from its expression in all the other four cell types using the Wilcoxon rank sum test.
p-value was adjusted using bonferroni correction for 17,775 genes
Ensembl stable gene ID	Gene symbol	Trait	avg_logFC	pct.1	pct.2	p-value	Bonferroni adjusted p	Cell type
ENSG00000002549	LAP3	SCZ	0.589091	0.068	0.02	3.2e-12	5.62e-08	Microglia
ENSG00000003509	NDUFAF7	SCZ	0.0592636	0.068	0.036	6.18e-13	1.08e-08	Excitatory neurons
ENSG00000004139	SARM1	ALS	0.23972	0.133	0.063	3.7e-13	6.49e-09	Inhibitory neurons
ENSG00000004139	SARM1	ALS	0.125749	0.119	0.071	1.82e-06	0.0319714	Oligodendrocyte precursor cells
ENSG00000004468	CD38	PD	0.468883	0.09	0.003	3.53e-35	6.2e-31	Astrocytes
ENSG00000004864	SLC25A13	Neuroticism,MDD	1.21956	0.302	0.092	2.9e-72	5.09e-68	Oligodendrocytes
ENSG00000007402	CACNA2D2	Neuroticism,MDD	0.425248	0.104	0.014	4.96e-35	8.71e-31	Inhibitory neurons
ENSG00000008394	MGST1	MDD	1.71398	0.535	0.046	9.29e-248	1.63e-243	Astrocytes
ENSG00000011295	TTC19	Cortical surface area,PD	0.262932	0.231	0.153	2.27e-10	3.99e-06	Astrocytes
ENSG00000011295	TTC19	Cortical surface area,PD	0.0166369	0.07	0.161	1.12e-09	1.96e-05	Microglia
ENSG00000014824	SLC30A9	Neuroticism	0.0443674	0.055	0.118	7.12e-08	0.00125013	Microglia
ENSG00000014824	SLC30A9	Neuroticism	0.0318155	0.078	0.137	3.29e-11	5.78e-07	Oligodendrocytes
ENSG00000015676	NUDCD3	Neuroticism	0.36512	0.243	0.113	6.41e-30	1.13e-25	Excitatory neurons
ENSG00000019505	SYT13	Neuroticism	0.570939	0.16	0.027	3.28e-46	5.77e-42	Excitatory neurons
ENSG00000021300	PLEKHB1	MDD	1.16622	0.23	0.035	1.43e-74	2.51e-70	Oligodendrocytes
ENSG00000023909	GCLM	BD	0.143819	0.072	0.033	6.93e-08	0.0012166	Inhibitory neurons
ENSG00000035403	VCL	MDD	0.377239	0.142	0.061	5.08e-17	8.92e-13	Astrocytes
ENSG00000035403	VCL	MDD	0.178506	0.108	0.047	5.06e-10	8.89e-06	Excitatory neurons
ENSG00000038382	TRIO	Cortical surface area	0.132338	0.459	0.362	1.3e-08	0.000228762	Astrocytes
ENSG00000038382	TRIO	Cortical surface area	0.298648	0.528	0.292	9.63e-34	1.69e-29	Excitatory neurons
ENSG00000038382	TRIO	Cortical surface area	0.368779	0.565	0.334	6.09e-28	1.07e-23	Inhibitory neurons
ENSG00000038382	TRIO	Cortical surface area	0.745194	0.718	0.349	3.85e-110	6.75e-106	Oligodendrocyte precursor cells
ENSG00000038427	VCAN	WMH	2.94207	0.914	0.016	0	0	Oligodendrocyte precursor cells
ENSG00000040933	INPP4A	PTSD	0.535788	0.324	0.111	2.15e-63	3.78e-59	Excitatory neurons
ENSG00000040933	INPP4A	PTSD	0.226316	0.284	0.161	1.24e-19	2.18e-15	Inhibitory neurons
ENSG00000041353	RAB27B	Neuroticism,MDD,PTSD	0.336085	0.133	0.035	1.56e-34	2.75e-30	Excitatory neurons
ENSG00000041353	RAB27B	Neuroticism,MDD,PTSD	0.308788	0.132	0.063	4.36e-10	7.65e-06	Oligodendrocyte precursor cells
ENSG00000042493	CAPG	Neuroticism	0.186151	0.013	0.001	1.37e-06	0.0240718	Microglia
ENSG00000044574	HSPA5	Neuroticism,MDD	0.195421	0.143	0.075	4.07e-07	0.00714175	Astrocytes
ENSG00000055813	CCDC85A	Neuroticism,WMH	0.613322	0.275	0.073	1.95e-54	3.42e-50	Excitatory neurons
ENSG00000055813	CCDC85A	Neuroticism,WMH	0.609469	0.28	0.113	7.36e-35	1.29e-30	Inhibitory neurons
ENSG00000057252	SOAT1	SCZ	0.869558	0.118	0.029	1.67e-22	2.93e-18	Microglia
ENSG00000064989	CALCRL	WMH	1.04028	0.293	0.014	7.49e-123	1.31e-118	Oligodendrocyte precursor cells
ENSG00000065060	UHRF1BP1	Neuroticism	0.196361	0.113	0.052	4.93e-12	8.65e-08	Inhibitory neurons
ENSG00000065609	SNAP91	SCZ,BD	0.891274	0.554	0.178	3.58e-132	6.28e-128	Excitatory neurons
ENSG00000065609	SNAP91	SCZ,BD	0.512275	0.508	0.262	1.03e-57	1.8e-53	Inhibitory neurons
ENSG00000065609	SNAP91	SCZ,BD	0.0366376	0.387	0.294	3.28e-07	0.00575925	Oligodendrocyte precursor cells
ENSG00000065833	ME1	SCZ	0.483123	0.244	0.11	6.65e-24	1.17e-19	Astrocytes
ENSG00000065833	ME1	SCZ	0.207759	0.175	0.092	3.61e-18	6.34e-14	Excitatory neurons
ENSG00000065833	ME1	SCZ	0.284201	0.227	0.112	2.78e-15	4.87e-11	Oligodendrocyte precursor cells
ENSG00000066084	DIP2B	SCZ,Brain stem volume	1.42177	0.557	0.224	3.02e-155	5.3e-151	Oligodendrocytes
ENSG00000066248	NGEF	SCZ	0.947064	0.279	0.02	8.16e-123	1.43e-118	Excitatory neurons
ENSG00000066739	ATG2B	Neuroticism	0.0633162	0.066	0.108	5.65e-08	0.000990971	Oligodendrocytes
ENSG00000066739	ATG2B	Neuroticism	0.133111	0.161	0.089	3.19e-09	5.6e-05	Oligodendrocyte precursor cells
ENSG00000068912	ERLEC1	SCZ	0.215298	0.126	0.059	8.18e-19	1.43e-14	Excitatory neurons
ENSG00000070610	GBA2	Alcoholism	0.175894	0.085	0.048	1.46e-06	0.0255624	Astrocytes
ENSG00000072042	RDH11	WMH	0.171285	0.054	0.013	1.56e-13	2.75e-09	Oligodendrocyte precursor cells
ENSG00000072778	ACADVL	SCZ	0.799087	0.323	0.103	3.59e-60	6.3e-56	Astrocytes
ENSG00000073670	ADAM11	SCZ	0.497813	0.148	0.027	5.7e-44	1e-39	Excitatory neurons
ENSG00000073969	NSF	MDD	0.678775	0.514	0.211	8.05e-73	1.41e-68	Excitatory neurons
ENSG00000073969	NSF	MDD	0.35946	0.493	0.276	4.92e-38	8.64e-34	Inhibitory neurons
ENSG00000075151	EIF4G3	Neuroticism	0.00237575	0.364	0.536	7.33e-09	0.000128616	Oligodendrocytes
ENSG00000075151	EIF4G3	Neuroticism	0.0719393	0.606	0.464	3.48e-11	6.11e-07	Oligodendrocyte precursor cells
ENSG00000075975	MKRN2	Cortical thickness	0.120278	0.047	0.019	1.05e-06	0.0184853	Excitatory neurons
ENSG00000078618	NRD1	Neuroticism,MDD	0.11274	0.332	0.223	3.58e-11	6.28e-07	Oligodendrocyte precursor cells
ENSG00000078902	TOLLIP	SCZ	0.807563	0.288	0.056	1.6e-79	2.81e-75	Excitatory neurons
ENSG00000084207	GSTP1	Insomnia	0.0208098	0.119	0.073	1.19e-06	0.0208906	Oligodendrocyte precursor cells
ENSG00000084764	MAPRE3	Cortical thickness,SCZ,PTSD	0.460119	0.196	0.066	2.82e-31	4.94e-27	Excitatory neurons
ENSG00000084764	MAPRE3	Cortical thickness,SCZ,PTSD	0.115529	0.159	0.099	1.72e-08	0.000301174	Inhibitory neurons
ENSG00000088986	DYNLL1	Neuroticism	0.528971	0.39	0.229	2.16e-28	3.79e-24	Excitatory neurons
ENSG00000089041	P2RX7	SCZ,Neuroticism,MDD	1.01979	0.339	0.168	2.96e-55	5.2e-51	Oligodendrocytes
ENSG00000089220	PEBP1	SCZ,MDD	0.516128	0.524	0.319	1.03e-33	1.8e-29	Excitatory neurons
ENSG00000089250	NOS1	Neuroticism	0.291109	0.096	0.04	1.41e-13	2.48e-09	Inhibitory neurons
ENSG00000089250	NOS1	Neuroticism	0.920452	0.301	0.034	6.43e-105	1.13e-100	Oligodendrocyte precursor cells
ENSG00000089639	GMIP	SCZ	0.49943	0.047	0.004	1.93e-16	3.39e-12	Microglia
ENSG00000090975	PITPNM2	SCZ	0.3462	0.158	0.089	2.47e-09	4.34e-05	Astrocytes
ENSG00000090975	PITPNM2	SCZ	0.3365	0.162	0.06	2.38e-26	4.17e-22	Excitatory neurons
ENSG00000092068	SLC7A8	Neuroticism	0.187231	0.085	0.039	5.48e-10	9.63e-06	Excitatory neurons
ENSG00000092068	SLC7A8	Neuroticism	0.444427	0.151	0.037	7.39e-29	1.3e-24	Inhibitory neurons
ENSG00000092108	SCFD1	ALS	0.235562	0.282	0.16	9.47e-16	1.66e-11	Oligodendrocyte precursor cells
ENSG00000099246	RAB18	MDD	0.168433	0.176	0.095	4.34e-11	7.61e-07	Excitatory neurons
ENSG00000099246	RAB18	MDD	0.0864776	0.169	0.113	2.05e-07	0.0036009	Inhibitory neurons
ENSG00000099365	STX1B	AD1,Anxiety,Neuroticism,PD	0.607099	0.165	0.032	9.06e-49	1.59e-44	Excitatory neurons
ENSG00000100100	PIK3IP1	Caudate nucleus volume	0.186056	0.09	0.042	4.7e-07	0.00824164	Astrocytes
ENSG00000100242	SUN2	Neuroticism	1.37808	0.338	0.076	2.94e-104	5.15e-100	Oligodendrocytes
ENSG00000100266	PACSIN2	BD	0.0900539	0.118	0.068	1.54e-10	2.7e-06	Inhibitory neurons
ENSG00000100266	PACSIN2	BD	0.820464	0.138	0.073	5.21e-12	9.15e-08	Microglia
ENSG00000100266	PACSIN2	BD	0.120101	0.131	0.072	5.78e-09	0.000101363	Oligodendrocyte precursor cells
ENSG00000100299	ARSA	PD	0.140457	0.052	0.023	1.97e-06	0.0346293	Astrocytes
ENSG00000100711	ZFYVE21	SCZ	0.51593	0.177	0.051	3.9e-32	6.84e-28	Astrocytes
ENSG00000100711	ZFYVE21	SCZ	0.0616364	0.082	0.049	4.82e-08	0.000846749	Excitatory neurons
ENSG00000101298	SNPH	MDD	0.606203	0.164	0.034	2.12e-45	3.72e-41	Excitatory neurons
ENSG00000102879	CORO1A	SCZ	0.272335	0.078	0.018	3.22e-18	5.66e-14	Excitatory neurons
ENSG00000102879	CORO1A	SCZ	0.851774	0.123	0.034	1.09e-21	1.92e-17	Microglia
ENSG00000103034	NDRG4	SCZ	1.08358	0.457	0.129	2.21e-105	3.88e-101	Excitatory neurons
ENSG00000103034	NDRG4	SCZ	0.233913	0.388	0.207	4.2e-33	7.37e-29	Inhibitory neurons
ENSG00000103056	SMPD3	Neuroticism	0.210124	0.064	0.015	1.01e-18	1.77e-14	Excitatory neurons
ENSG00000103056	SMPD3	Neuroticism	0.149852	0.055	0.026	7.48e-07	0.0131345	Inhibitory neurons
ENSG00000103064	SLC7A6	Neuroticism	0.053213	0.088	0.047	2.14e-06	0.0375921	Excitatory neurons
ENSG00000103064	SLC7A6	Neuroticism	0.0832143	0.095	0.054	2.2e-11	3.87e-07	Inhibitory neurons
ENSG00000103064	SLC7A6	Neuroticism	0.736997	0.112	0.058	3.03e-11	5.32e-07	Microglia
ENSG00000103160	HSDL1	Neuroticism,AD2,Alcoholism	0.0711296	0.054	0.027	2.96e-09	5.2e-05	Inhibitory neurons
ENSG00000103423	DNAJA3	SCZ	0.0109828	0.082	0.053	3.76e-07	0.00659135	Inhibitory neurons
ENSG00000103591	AAGAB	Insomnia	0.0591768	0.088	0.044	9.92e-09	0.000174147	Excitatory neurons
ENSG00000103657	HERC1	Cortical surface area,MDD	0.35904	0.543	0.303	2e-43	3.51e-39	Excitatory neurons
ENSG00000103657	HERC1	Cortical surface area,MDD	0.172174	0.517	0.357	5.13e-13	9.01e-09	Inhibitory neurons
ENSG00000103657	HERC1	Cortical surface area,MDD	0.0870227	0.23	0.386	1.39e-07	0.00243234	Microglia
ENSG00000103723	AP3B2	SCZ	0.246543	0.173	0.077	3.81e-20	6.68e-16	Excitatory neurons
ENSG00000103723	AP3B2	SCZ	0.216603	0.177	0.096	2.23e-14	3.92e-10	Inhibitory neurons
ENSG00000103811	CTSH	AD1	0.788635	0.172	0.008	1.36e-69	2.38e-65	Astrocytes
ENSG00000104381	GDAP1	BD	0.258183	0.363	0.195	6.11e-30	1.07e-25	Excitatory neurons
ENSG00000104381	GDAP1	BD	0.112925	0.326	0.236	6.76e-08	0.00118597	Inhibitory neurons
ENSG00000104381	GDAP1	BD	0.313191	0.4	0.241	4.9e-25	8.59e-21	Oligodendrocyte precursor cells
ENSG00000104722	NEFM	Neuroticism	1.00365	0.218	0.034	1.08e-69	1.9e-65	Excitatory neurons
ENSG00000105778	AVL9	Neuroticism	0.200932	0.23	0.151	7.03e-09	0.00012346	Astrocytes
ENSG00000105778	AVL9	Neuroticism	0.0345096	0.202	0.134	9.77e-08	0.00171469	Excitatory neurons
ENSG00000105926	MPP6	Neuroticism	0.292913	0.164	0.105	1.45e-09	2.54e-05	Astrocytes
ENSG00000105926	MPP6	Neuroticism	0.289775	0.181	0.074	1.03e-23	1.81e-19	Excitatory neurons
ENSG00000105926	MPP6	Neuroticism	0.501866	0.23	0.087	9.88e-34	1.73e-29	Inhibitory neurons
ENSG00000105928	DFNA5	BD	0.123955	0.052	0.018	1.19e-06	0.0208401	Inhibitory neurons
ENSG00000106049	HIBADH	MDD	0.313918	0.253	0.111	4.65e-29	8.16e-25	Oligodendrocyte precursor cells
ENSG00000106688	SLC1A1	Cortical thickness	0.219249	0.119	0.064	8.35e-07	0.0146611	Inhibitory neurons
ENSG00000106688	SLC1A1	Cortical thickness	1.02305	0.37	0.056	1.13e-116	1.99e-112	Oligodendrocyte precursor cells
ENSG00000108091	CCDC6	AD1,SCZ,BD	0.274318	0.171	0.07	1.03e-32	1.81e-28	Excitatory neurons
ENSG00000108387	SEPT4	SCZ	1.30383	0.294	0.057	3.64e-101	6.4e-97	Oligodendrocytes
ENSG00000108587	GOSR1	SCZ	0.0164047	0.07	0.123	4.15e-07	0.00728042	Oligodendrocytes
ENSG00000109133	TMEM33	Neuroticism,MDD	0.086273	0.079	0.046	2.09e-06	0.0365977	Excitatory neurons
ENSG00000109339	MAPK10	BD	0.829818	0.791	0.434	1.43e-140	2.5e-136	Astrocytes
ENSG00000109339	MAPK10	BD	0.638656	0.687	0.348	3.13e-101	5.49e-97	Excitatory neurons
ENSG00000109339	MAPK10	BD	0.202361	0.634	0.426	3.28e-16	5.76e-12	Inhibitory neurons
ENSG00000109572	CLCN3	SCZ	0.0751042	0.203	0.133	1.73e-08	0.000303606	Inhibitory neurons
ENSG00000110880	CORO1C	Cortical surface area,Cortical thickness	0.236109	0.223	0.107	3.37e-20	5.91e-16	Oligodendrocyte precursor cells
ENSG00000110917	MLEC	SCZ	0.139228	0.119	0.062	1.22e-09	2.14e-05	Oligodendrocyte precursor cells
ENSG00000110931	CAMKK2	SCZ	0.738506	0.249	0.04	2.96e-70	5.2e-66	Excitatory neurons
ENSG00000111052	LIN7A	Alcoholism	0.830359	0.276	0.041	2.11e-84	3.7e-80	Excitatory neurons
ENSG00000111912	NCOA7	Cortical surface area	0.851243	0.346	0.225	6.58e-25	1.15e-20	Oligodendrocytes
ENSG00000112659	CUL9	Insomnia,SCZ	0.149621	0.079	0.027	7.3e-10	1.28e-05	Excitatory neurons
ENSG00000114302	PRKAR2A	MDD,Caudate nucleus volume,Alcoholism	0.000334306	0.212	0.152	7.61e-07	0.0133599	Inhibitory neurons
ENSG00000114904	NEK4	Neuroticism,MDD,BD	0.0553873	0.09	0.05	5.1e-11	8.95e-07	Excitatory neurons
ENSG00000114904	NEK4	Neuroticism,MDD,BD	0.123846	0.096	0.057	2.34e-06	0.041071	Inhibitory neurons
ENSG00000114948	ADAM23	BD	0.870844	0.423	0.11	4.19e-114	7.35e-110	Excitatory neurons
ENSG00000114948	ADAM23	BD	0.139292	0.285	0.198	1.07e-07	0.00188524	Inhibitory neurons
ENSG00000115073	ACTR1B	SCZ,Putamen volume,BD	0.250974	0.126	0.049	4.06e-18	7.12e-14	Excitatory neurons
ENSG00000115194	SLC30A3	SCZ,Alcoholism	0.433121	0.096	0.007	2.48e-37	4.36e-33	Excitatory neurons
ENSG00000115561	CHMP3	Neuroticism,MDD	0.233443	0.076	0.023	1.7e-15	2.98e-11	Excitatory neurons
ENSG00000115828	QPCT	AD1,AD2	0.124735	0.032	0.007	7.07e-11	1.24e-06	Excitatory neurons
ENSG00000115840	SLC25A12	SCZ,Neuroticism,MDD	0.357789	0.385	0.194	7.87e-42	1.38e-37	Excitatory neurons
ENSG00000115840	SLC25A12	SCZ,Neuroticism,MDD	0.657895	0.494	0.214	8.8e-70	1.54e-65	Inhibitory neurons
ENSG00000115840	SLC25A12	SCZ,Neuroticism,MDD	0.0538329	0.349	0.25	7.95e-08	0.00139449	Oligodendrocyte precursor cells
ENSG00000115947	ORC4	Neuroticism	0.0487902	0.166	0.106	3.82e-09	6.7e-05	Excitatory neurons
ENSG00000115947	ORC4	Neuroticism	0.0968639	0.183	0.115	2.38e-11	4.18e-07	Inhibitory neurons
ENSG00000116266	STXBP3	Neuroticism,AD1	0.676186	0.143	0.063	1.72e-18	3.02e-14	Oligodendrocytes
ENSG00000117020	AKT3	Cortical surface area,PD,MDD	0.197509	0.633	0.498	1.19e-12	2.08e-08	Astrocytes
ENSG00000117020	AKT3	Cortical surface area,PD,MDD	0.0705988	0.607	0.459	1.48e-11	2.59e-07	Excitatory neurons
ENSG00000117020	AKT3	Cortical surface area,PD,MDD	0.0500606	0.316	0.514	1.37e-08	0.000241204	Microglia
ENSG00000117020	AKT3	Cortical surface area,PD,MDD	0.286311	0.721	0.495	5.17e-26	9.07e-22	Oligodendrocyte precursor cells
ENSG00000117054	ACADM	BD	0.139305	0.141	0.07	9.71e-17	1.7e-12	Excitatory neurons
ENSG00000117115	PADI2	SCZ	0.135576	0.132	0.056	1.54e-12	2.7e-08	Astrocytes
ENSG00000117115	PADI2	SCZ	1.12226	0.162	0.057	2.94e-24	5.17e-20	Microglia
ENSG00000117115	PADI2	SCZ	0.506516	0.107	0.034	2.93e-27	5.15e-23	Oligodendrocytes
ENSG00000117519	CNN3	Neuroticism	0.707324	0.187	0.028	1.7e-57	2.99e-53	Astrocytes
ENSG00000117519	CNN3	Neuroticism	0.239542	0.107	0.034	6.33e-16	1.11e-11	Oligodendrocyte precursor cells
ENSG00000117592	PRDX6	SCZ	0.649159	0.191	0.04	1.66e-46	2.91e-42	Astrocytes
ENSG00000117632	STMN1	MDD	0.635441	0.458	0.243	1.91e-38	3.35e-34	Excitatory neurons
ENSG00000117862	TXNDC12	MDD	0.0168705	0.062	0.035	2.74e-07	0.00480353	Excitatory neurons
ENSG00000118507	AKAP7	Neuroticism	0.384292	0.193	0.08	5.41e-23	9.49e-19	Astrocytes
ENSG00000118507	AKAP7	Neuroticism	0.216186	0.183	0.082	2.39e-18	4.19e-14	Oligodendrocyte precursor cells
ENSG00000118898	PPL	Neuroticism	0.187109	0.054	0.011	2.38e-16	4.18e-12	Excitatory neurons
ENSG00000119242	CCDC92	SCZ,MDD	0.508522	0.304	0.111	9.59e-52	1.68e-47	Excitatory neurons
ENSG00000119383	PPP2R4	SCZ	0.355242	0.165	0.063	1.6e-25	2.81e-21	Excitatory neurons
ENSG00000119522	DENND1A	MDD	0.636519	0.467	0.22	2.79e-57	4.89e-53	Astrocytes
ENSG00000119638	NEK9	Neuroticism	0.120512	0.134	0.089	9.39e-08	0.0016475	Astrocytes
ENSG00000119638	NEK9	Neuroticism	0.0305683	0.135	0.089	1.57e-06	0.0275209	Oligodendrocyte precursor cells
ENSG00000119689	DLST	SCZ,Neuroticism	0.0316871	0.053	0.035	1.6e-06	0.0280164	Inhibitory neurons
ENSG00000119943	PYROXD2	SCZ	0.153032	0.037	0.009	1.13e-10	1.98e-06	Astrocytes
ENSG00000120063	GNA13	SCZ,WMH	0.426633	0.134	0.031	3.43e-34	6.03e-30	Astrocytes
ENSG00000120063	GNA13	SCZ,WMH	0.62746	0.073	0.036	7.89e-08	0.00138491	Microglia
ENSG00000120265	PCMT1	MDD,Brain stem volume	0.322617	0.221	0.104	1.77e-19	3.11e-15	Excitatory neurons
ENSG00000120451	SNX19	SCZ	0.467783	0.113	0.078	3.87e-09	6.8e-05	Oligodendrocytes
ENSG00000120594	PLXDC2	AD1	2.15394	0.817	0.369	2.21e-247	3.88e-243	Microglia
ENSG00000120594	PLXDC2	AD1	0.598703	0.53	0.302	4.52e-84	7.93e-80	Oligodendrocytes
ENSG00000120896	SORBS3	MDD	0.367178	0.107	0.03	7.71e-22	1.35e-17	Astrocytes
ENSG00000120896	SORBS3	MDD	0.307657	0.114	0.03	8.88e-22	1.56e-17	Oligodendrocyte precursor cells
ENSG00000120910	PPP3CC	MDD	0.389504	0.235	0.123	4.51e-18	7.91e-14	Astrocytes
ENSG00000120910	PPP3CC	MDD	0.0985453	0.188	0.12	1.75e-10	3.06e-06	Inhibitory neurons
ENSG00000120910	PPP3CC	MDD	0.332818	0.262	0.122	1.82e-21	3.19e-17	Oligodendrocyte precursor cells
ENSG00000121769	FABP3	SCZ	0.0533482	0.047	0.022	9.76e-07	0.0171231	Inhibitory neurons
ENSG00000122642	FKBP9	Cortical surface area	0.324964	0.08	0.021	2.09e-13	3.67e-09	Astrocytes
ENSG00000122643	NT5C3A	Insomnia	0.0641052	0.132	0.085	1.56e-07	0.00274317	Inhibitory neurons
ENSG00000122643	NT5C3A	Insomnia	0.175853	0.163	0.088	2.17e-11	3.81e-07	Oligodendrocyte precursor cells
ENSG00000122778	KIAA1549	SCZ	0.405165	0.164	0.044	1.7e-43	2.99e-39	Excitatory neurons
ENSG00000122778	KIAA1549	SCZ	0.272999	0.15	0.078	1.15e-12	2.01e-08	Oligodendrocyte precursor cells
ENSG00000123119	NECAB1	SCZ,Neuroticism	0.770329	0.624	0.221	5.41e-110	9.5e-106	Excitatory neurons
ENSG00000124181	PLCG1	PTSD	0.606679	0.186	0.045	1.96e-39	3.44e-35	Astrocytes
ENSG00000124198	ARFGEF2	Insomnia,MDD	0.139399	0.224	0.124	8.53e-13	1.5e-08	Excitatory neurons
ENSG00000124198	ARFGEF2	Insomnia,MDD	0.0682709	0.213	0.146	1.23e-07	0.00215751	Inhibitory neurons
ENSG00000124214	STAU1	Insomnia,MDD	0.134909	0.149	0.084	1.33e-10	2.33e-06	Excitatory neurons
ENSG00000124507	PACSIN1	Neuroticism	0.711776	0.23	0.044	3.73e-66	6.55e-62	Excitatory neurons
ENSG00000124507	PACSIN1	Neuroticism	0.21067	0.173	0.092	1.6e-08	0.000281467	Inhibitory neurons
ENSG00000125746	EML2	Cortical thickness	0.0178669	0.182	0.121	1.29e-06	0.0225537	Inhibitory neurons
ENSG00000125779	PANK2	Neuroticism	0.0872274	0.095	0.053	9.92e-08	0.00174088	Excitatory neurons
ENSG00000125821	DTD1	Neuroticism	0.159646	0.153	0.085	3.27e-12	5.73e-08	Inhibitory neurons
ENSG00000125821	DTD1	Neuroticism	0.0151274	0.065	0.113	6.6e-08	0.00115835	Oligodendrocytes
ENSG00000126860	EVI2A	Alcoholism	0.119155	0.013	0.001	3.99e-07	0.00700133	Oligodendrocytes
ENSG00000126861	OMG	Neuroticism,Brain stem volume	0.543947	0.15	0.098	1.97e-08	0.000345933	Oligodendrocytes
ENSG00000126861	OMG	Neuroticism,Brain stem volume	0.21957	0.238	0.111	3.02e-20	5.3e-16	Oligodendrocyte precursor cells
ENSG00000128245	YWHAH	BD	1.04743	0.413	0.102	4.7e-107	8.26e-103	Excitatory neurons
ENSG00000128266	GNAZ	Neuroticism,MDD	0.0867826	0.07	0.036	2.16e-08	0.000379518	Excitatory neurons
ENSG00000128487	SPECC1	SCZ	0.0862578	0.203	0.125	9.85e-11	1.73e-06	Excitatory neurons
ENSG00000128487	SPECC1	SCZ	0.118648	0.219	0.139	1.32e-09	2.31e-05	Inhibitory neurons
ENSG00000128596	CCDC136	Neuroticism,Alcoholism	0.11139	0.088	0.052	3.15e-07	0.00552201	Excitatory neurons
ENSG00000128596	CCDC136	Neuroticism,Alcoholism	0.429985	0.163	0.046	4.65e-30	8.16e-26	Inhibitory neurons
ENSG00000129158	SERGEF	SCZ,BD	0.168736	0.177	0.096	5.91e-14	1.04e-09	Inhibitory neurons
ENSG00000129158	SERGEF	SCZ,BD	0.155599	0.17	0.105	8.98e-08	0.00157687	Oligodendrocyte precursor cells
ENSG00000129353	SLC44A2	BD	0.47619	0.158	0.044	1.51e-32	2.64e-28	Astrocytes
ENSG00000129353	SLC44A2	BD	0.126358	0.106	0.048	1.8e-11	3.17e-07	Oligodendrocyte precursor cells
ENSG00000130540	SULT4A1	Caudate nucleus volume	0.891178	0.312	0.065	2.01e-84	3.53e-80	Excitatory neurons
ENSG00000130540	SULT4A1	Caudate nucleus volume	0.198184	0.235	0.129	2.92e-16	5.12e-12	Inhibitory neurons
ENSG00000131069	ACSS2	MDD	0.58112	0.101	0.04	1.48e-16	2.59e-12	Oligodendrocytes
ENSG00000131095	GFAP	Insomnia,WMH	1.88408	0.406	0.009	7.7e-203	1.35e-198	Astrocytes
ENSG00000131165	CHMP1A	SCZ	0.139111	0.075	0.032	3.05e-08	0.000536023	Excitatory neurons
ENSG00000131323	TRAF3	PTSD	0.220082	0.168	0.072	2.35e-21	4.13e-17	Excitatory neurons
ENSG00000131378	RFTN1	SCZ	0.534503	0.158	0.018	6.74e-53	1.18e-48	Excitatory neurons
ENSG00000131748	STARD3	SCZ	0.454595	0.151	0.049	2.55e-25	4.47e-21	Astrocytes
ENSG00000131941	RHPN2	Nucleus accumbens volume	0.557294	0.119	0.008	7.72e-44	1.36e-39	Astrocytes
ENSG00000131981	LGALS3	Alcoholism	0.486383	0.103	0.003	4.5e-45	7.91e-41	Astrocytes
ENSG00000132394	EEFSEC	SCZ	0.132745	0.111	0.06	1.49e-07	0.0026127	Oligodendrocyte precursor cells
ENSG00000132589	FLOT2	Anxiety	0.0974135	0.081	0.045	1.56e-06	0.027312	Excitatory neurons
ENSG00000132612	VPS4A	SCZ,BD	0.256405	0.111	0.043	1.35e-12	2.38e-08	Excitatory neurons
ENSG00000132613	MTSS1L	AD2,BD	1.26772	0.416	0.051	3.2e-159	5.61e-155	Astrocytes
ENSG00000132613	MTSS1L	AD2,BD	0.840835	0.363	0.058	1.05e-109	1.84e-105	Oligodendrocyte precursor cells
ENSG00000132669	RIN2	MDD	0.630173	0.356	0.104	2.62e-70	4.6e-66	Astrocytes
ENSG00000132669	RIN2	MDD	0.66802	0.167	0.118	3.28e-07	0.00576545	Microglia
ENSG00000132669	RIN2	MDD	1.22612	0.571	0.095	7.87e-190	1.38e-185	Oligodendrocyte precursor cells
ENSG00000132780	NASP	WMH	0.120902	0.208	0.142	1.42e-06	0.024967	Astrocytes
ENSG00000132780	NASP	WMH	0.65767	0.196	0.116	8.48e-17	1.49e-12	Oligodendrocytes
ENSG00000132780	NASP	WMH	0.134855	0.256	0.14	3.17e-15	5.56e-11	Oligodendrocyte precursor cells
ENSG00000133216	EPHB2	MDD	0.0254787	0.093	0.053	1.25e-07	0.00220057	Excitatory neurons
ENSG00000133606	MKRN1	MDD	0.112371	0.105	0.051	2.11e-08	0.000370975	Excitatory neurons
ENSG00000133812	SBF2	Neuroticism	0.198329	0.447	0.321	7.4e-14	1.3e-09	Astrocytes
ENSG00000133812	SBF2	Neuroticism	0.192682	0.471	0.305	3.43e-17	6.02e-13	Inhibitory neurons
ENSG00000133812	SBF2	Neuroticism	0.249768	0.519	0.319	1.52e-26	2.66e-22	Oligodendrocyte precursor cells
ENSG00000133818	RRAS2	SCZ	0.14848	0.071	0.033	2.72e-09	4.78e-05	Inhibitory neurons
ENSG00000134569	LRP4	Neuroticism,MDD	0.729671	0.59	0.279	2.03e-86	3.56e-82	Astrocytes
ENSG00000134569	LRP4	Neuroticism,MDD	0.455636	0.573	0.283	7.01e-55	1.23e-50	Oligodendrocyte precursor cells
ENSG00000134780	DAGLA	Neuroticism	0.198559	0.06	0.016	6.58e-13	1.16e-08	Excitatory neurons
ENSG00000135677	GNS	Hippocampal volume,Global pallidus volume	0.113457	0.091	0.051	4.72e-08	0.000827592	Inhibitory neurons
ENSG00000135709	KIAA0513	SCZ	0.576167	0.205	0.05	3.18e-54	5.58e-50	Excitatory neurons
ENSG00000135709	KIAA0513	SCZ	0.105503	0.15	0.091	1.14e-09	2e-05	Inhibitory neurons
ENSG00000135929	CYP27A1	ALS	0.0405903	0.107	0.063	2.56e-06	0.0449425	Astrocytes
ENSG00000135929	CYP27A1	ALS	0.704559	0.127	0.03	1.79e-29	3.14e-25	Oligodendrocytes
ENSG00000136111	TBC1D4	MDD	0.514015	0.212	0.064	4.84e-42	8.5e-38	Inhibitory neurons
ENSG00000136111	TBC1D4	MDD	0.941728	0.177	0.082	1.73e-20	3.03e-16	Microglia
ENSG00000136235	GPNMB	PD	1.78309	0.478	0.004	8.52e-247	1.49e-242	Oligodendrocyte precursor cells
ENSG00000136448	NMT1	Insomnia	0.202295	0.217	0.148	1.11e-06	0.0194363	Astrocytes
ENSG00000136448	NMT1	Insomnia	0.113656	0.211	0.124	5.99e-11	1.05e-06	Excitatory neurons
ENSG00000136448	NMT1	Insomnia	0.0906503	0.089	0.155	7.44e-07	0.0130521	Microglia
ENSG00000137073	UBAP2	BD	0.324055	0.198	0.093	3.03e-18	5.33e-14	Astrocytes
ENSG00000137073	UBAP2	BD	0.0133746	0.066	0.119	3.95e-08	0.000693991	Oligodendrocytes
ENSG00000137500	CCDC90B	Caudate nucleus volume,Putamen volume	0.209878	0.103	0.036	6.23e-18	1.09e-13	Oligodendrocyte precursor cells
ENSG00000137764	MAP2K5	Insomnia,Neuroticism	0.0652187	0.318	0.197	1.5e-10	2.63e-06	Excitatory neurons
ENSG00000137764	MAP2K5	Insomnia,Neuroticism	0.0446916	0.3	0.225	4.4e-07	0.00772001	Inhibitory neurons
ENSG00000137845	ADAM10	AD1,SCZ	0.543528	0.226	0.181	1.47e-08	0.000258347	Oligodendrocytes
ENSG00000138028	CGREF1	SCZ	0.117439	0.046	0.017	4.99e-09	8.76e-05	Excitatory neurons
ENSG00000138028	CGREF1	SCZ	0.14066	0.056	0.021	4.92e-09	8.64e-05	Inhibitory neurons
ENSG00000138031	ADCY3	MDD	0.0621821	0.121	0.069	6.97e-09	0.000122287	Excitatory neurons
ENSG00000138101	DTNB	Neuroticism	0.184095	0.462	0.304	5.46e-22	9.59e-18	Inhibitory neurons
ENSG00000138175	ARL3	BD	0.347122	0.213	0.111	8.53e-15	1.5e-10	Astrocytes
ENSG00000138175	ARL3	BD	0.154924	0.183	0.106	2.13e-08	0.000374446	Inhibitory neurons
ENSG00000138175	ARL3	BD	0.128619	0.183	0.113	8.18e-07	0.0143504	Oligodendrocyte precursor cells
ENSG00000138190	EXOC6	PTSD	0.251845	0.291	0.13	4.65e-31	8.17e-27	Excitatory neurons
ENSG00000138190	EXOC6	PTSD	0.234057	0.284	0.177	6.72e-16	1.18e-11	Oligodendrocyte precursor cells
ENSG00000138688	KIAA1109	BD	0.120374	0.31	0.236	3.88e-07	0.00681658	Astrocytes
ENSG00000139433	GLTP	MDD	0.886453	0.158	0.032	1.7e-43	2.98e-39	Oligodendrocytes
ENSG00000139921	TMX1	SCZ	0.217736	0.069	0.024	1.49e-10	2.61e-06	Astrocytes
ENSG00000139921	TMX1	SCZ	0.0893908	0.059	0.025	2.29e-07	0.00401298	Oligodendrocyte precursor cells
ENSG00000139970	RTN1	Cortical thickness	1.02834	0.695	0.279	1.42e-142	2.48e-138	Excitatory neurons
ENSG00000139970	RTN1	Cortical thickness	0.115433	0.59	0.382	6.72e-17	1.18e-12	Inhibitory neurons
ENSG00000140403	DNAJA4	SCZ	0.166308	0.072	0.026	2.05e-13	3.6e-09	Excitatory neurons
ENSG00000140600	SH3GL3	SCZ	1.41108	0.584	0.288	4.41e-144	7.73e-140	Oligodendrocytes
ENSG00000140945	CDH13	Neuroticism,MDD,BD	0.164477	0.331	0.204	1.39e-17	2.44e-13	Excitatory neurons
ENSG00000140945	CDH13	Neuroticism,MDD,BD	0.839746	0.432	0.212	1.39e-56	2.44e-52	Inhibitory neurons
ENSG00000140945	CDH13	Neuroticism,MDD,BD	0.551074	0.574	0.226	3.23e-80	5.67e-76	Oligodendrocyte precursor cells
ENSG00000141985	SH3GL1	Neuroticism	0.258396	0.117	0.04	8.39e-20	1.47e-15	Excitatory neurons
ENSG00000142453	CARM1	MDD	0.278898	0.105	0.037	1.67e-18	2.94e-14	Excitatory neurons
ENSG00000142687	KIAA0319L	SCZ,BD	0.160642	0.237	0.168	7.52e-09	0.000131997	Astrocytes
ENSG00000142687	KIAA0319L	SCZ,BD	0.0219257	0.114	0.207	1.37e-09	2.4e-05	Oligodendrocytes
ENSG00000142687	KIAA0319L	SCZ,BD	0.0999241	0.25	0.168	1.97e-09	3.45e-05	Oligodendrocyte precursor cells
ENSG00000142949	PTPRF	SCZ,Neuroticism	0.163182	0.193	0.134	4.91e-10	8.62e-06	Astrocytes
ENSG00000143164	DCAF6	Neuroticism	0.413992	0.29	0.11	2.1e-38	3.69e-34	Excitatory neurons
ENSG00000143195	ILDR2	SCZ	0.150268	0.08	0.035	4.92e-13	8.64e-09	Excitatory neurons
ENSG00000143195	ILDR2	SCZ	0.42625	0.165	0.043	6e-31	1.05e-26	Oligodendrocyte precursor cells
ENSG00000143776	CDC42BPA	SCZ	0.49603	0.501	0.512	1.92e-12	3.36e-08	Oligodendrocytes
ENSG00000144283	PKP4	SCZ	0.726321	0.407	0.357	2.65e-16	4.65e-12	Oligodendrocytes
ENSG00000144306	SCRN3	SCZ	0.0553654	0.08	0.044	1.99e-06	0.035005	Inhibitory neurons
ENSG00000144306	SCRN3	SCZ	0.188958	0.109	0.046	1.24e-09	2.17e-05	Oligodendrocyte precursor cells
ENSG00000144566	RAB5A	SCZ	0.0133572	0.053	0.093	2.61e-07	0.00458649	Oligodendrocytes
ENSG00000144566	RAB5A	SCZ	0.304957	0.189	0.072	3.21e-22	5.64e-18	Oligodendrocyte precursor cells
ENSG00000144567	FAM134A	SCZ	0.25578	0.13	0.061	9.92e-13	1.74e-08	Excitatory neurons
ENSG00000144567	FAM134A	SCZ	0.0831083	0.13	0.075	4.53e-11	7.95e-07	Inhibitory neurons
ENSG00000145715	RASA1	Neuroticism	0.292831	0.314	0.178	5.05e-23	8.86e-19	Inhibitory neurons
ENSG00000145725	PPIP5K2	Insomnia	0.117737	0.176	0.105	8.56e-08	0.00150183	Excitatory neurons
ENSG00000145725	PPIP5K2	Insomnia	0.328908	0.229	0.11	1.31e-26	2.3e-22	Inhibitory neurons
ENSG00000146007	ZMAT2	SCZ,MDD	0.2891	0.098	0.03	2.37e-15	4.17e-11	Excitatory neurons
ENSG00000146648	EGFR	Neuroticism,Thalamus volume	1.17455	0.401	0.059	5.14e-130	9.02e-126	Astrocytes
ENSG00000146648	EGFR	Neuroticism,Thalamus volume	0.69331	0.224	0.055	6.4e-46	1.12e-41	Inhibitory neurons
ENSG00000146648	EGFR	Neuroticism,Thalamus volume	0.674407	0.294	0.068	1.6e-56	2.8e-52	Oligodendrocyte precursor cells
ENSG00000146701	MDH2	Alcoholism	0.242104	0.094	0.037	1.38e-14	2.42e-10	Excitatory neurons
ENSG00000147459	DOCK5	BD	2.07117	0.629	0.081	1.2e-297	2.1e-293	Oligodendrocytes
ENSG00000148053	NTRK2	Neuroticism	1.22199	0.855	0.408	2.02e-241	3.55e-237	Astrocytes
ENSG00000148053	NTRK2	Neuroticism	0.0912802	0.582	0.366	5.29e-23	9.29e-19	Excitatory neurons
ENSG00000148053	NTRK2	Neuroticism	0.63068	0.721	0.387	1.63e-84	2.86e-80	Inhibitory neurons
ENSG00000148053	NTRK2	Neuroticism	0.142736	0.673	0.423	4.61e-20	8.1e-16	Oligodendrocyte precursor cells
ENSG00000148660	CAMK2G	Alcoholism	1.2329	0.622	0.189	1.15e-178	2.02e-174	Astrocytes
ENSG00000148660	CAMK2G	Alcoholism	0.358206	0.335	0.161	3.65e-37	6.41e-33	Excitatory neurons
ENSG00000148660	CAMK2G	Alcoholism	0.0178204	0.29	0.204	8.98e-08	0.00157632	Inhibitory neurons
ENSG00000148700	ADD3	BD	0.914556	0.615	0.23	2.07e-126	3.64e-122	Astrocytes
ENSG00000148700	ADD3	BD	0.107488	0.408	0.246	2.28e-17	4e-13	Oligodendrocyte precursor cells
ENSG00000148842	CNNM2	Insomnia,SCZ,Neuroticism,MDD,BD	0.176352	0.314	0.194	1.22e-15	2.15e-11	Inhibitory neurons
ENSG00000148842	CNNM2	Insomnia,SCZ,Neuroticism,MDD,BD	0.11711	0.159	0.242	1.06e-06	0.0186872	Oligodendrocytes
ENSG00000149091	DGKZ	Cortical surface area,SCZ,Neuroticism	0.677206	0.296	0.075	3.25e-72	5.71e-68	Excitatory neurons
ENSG00000149294	NCAM1	Neuroticism	0.836347	0.7	0.559	1.78e-110	3.13e-106	Oligodendrocytes
ENSG00000149294	NCAM1	Neuroticism	0.149588	0.83	0.6	5.46e-19	9.58e-15	Oligodendrocyte precursor cells
ENSG00000149527	PLCH2	Neuroticism	0.148251	0.072	0.025	1.82e-09	3.19e-05	Inhibitory neurons
ENSG00000149582	TMEM25	SCZ,Neuroticism,MDD	0.37394	0.117	0.034	4.63e-25	8.12e-21	Excitatory neurons
ENSG00000149582	TMEM25	SCZ,Neuroticism,MDD	0.105921	0.096	0.055	2.08e-06	0.0364485	Inhibitory neurons
ENSG00000149782	PLCB3	SCZ,BD	0.117032	0.027	0.005	3.44e-07	0.00604177	Astrocytes
ENSG00000149927	DOC2A	AD1,SCZ	0.56343	0.15	0.022	2.35e-43	4.12e-39	Excitatory neurons
ENSG00000150394	CDH8	SCZ	0.585993	0.38	0.116	3.17e-78	5.56e-74	Excitatory neurons
ENSG00000150394	CDH8	SCZ	0.356289	0.286	0.186	2.11e-18	3.7e-14	Inhibitory neurons
ENSG00000150967	ABCB9	PD	0.163159	0.114	0.052	4.27e-07	0.00748618	Excitatory neurons
ENSG00000151240	DIP2C	SCZ	0.878054	0.488	0.371	8.09e-52	1.42e-47	Oligodendrocytes
ENSG00000152291	TGOLN2	Cortical surface area,Neuroticism	0.0599505	0.13	0.082	2.57e-07	0.00451165	Excitatory neurons
ENSG00000152413	HOMER1	SCZ,BD	0.736291	0.298	0.068	5.67e-78	9.95e-74	Excitatory neurons
ENSG00000152413	HOMER1	SCZ,BD	0.12418	0.19	0.133	2.76e-06	0.0484477	Inhibitory neurons
ENSG00000152465	NMT2	Neuroticism	0.33077	0.188	0.066	5.04e-29	8.84e-25	Excitatory neurons
ENSG00000152932	RAB3C	MDD	0.105252	0.215	0.136	1.99e-10	3.49e-06	Excitatory neurons
ENSG00000152932	RAB3C	MDD	1.27617	0.505	0.102	1.99e-170	3.49e-166	Inhibitory neurons
ENSG00000153208	MERTK	SCZ	1.36186	0.412	0.021	7.75e-181	1.36e-176	Astrocytes
ENSG00000153208	MERTK	SCZ	1.4537	0.226	0.038	7.95e-56	1.39e-51	Microglia
ENSG00000153317	ASAP1	SCZ	0.305031	0.428	0.288	2.85e-16	5.01e-12	Astrocytes
ENSG00000153317	ASAP1	SCZ	0.02246	0.376	0.259	2.62e-10	4.6e-06	Excitatory neurons
ENSG00000153317	ASAP1	SCZ	1.00168	0.728	0.273	5.41e-160	9.49e-156	Oligodendrocyte precursor cells
ENSG00000154229	PRKCA	Neuroticism,BD	1.174	0.776	0.296	8.04e-204	1.41e-199	Astrocytes
ENSG00000154229	PRKCA	Neuroticism,BD	1.09414	0.827	0.298	1.04e-202	1.82e-198	Oligodendrocyte precursor cells
ENSG00000154265	ABCA5	MDD	0.338199	0.304	0.129	4.79e-36	8.42e-32	Excitatory neurons
ENSG00000154265	ABCA5	MDD	0.515971	0.333	0.16	1.45e-38	2.55e-34	Inhibitory neurons
ENSG00000154429	CCSAP	MDD	0.299824	0.162	0.063	2.24e-19	3.93e-15	Excitatory neurons
ENSG00000154639	CXADR	Neuroticism,MDD	0.213829	0.22	0.106	4.16e-21	7.31e-17	Oligodendrocyte precursor cells
ENSG00000155792	DEPTOR	Neuroticism	0.887756	0.171	0.056	5.49e-35	9.63e-31	Oligodendrocytes
ENSG00000155903	RASA2	Cortical surface area	0.130165	0.272	0.145	3.54e-16	6.21e-12	Excitatory neurons
ENSG00000156110	ADK	PD,MDD	0.0390269	0.338	0.225	2.08e-07	0.00364451	Excitatory neurons
ENSG00000156110	ADK	PD,MDD	0.322835	0.415	0.235	3.44e-31	6.03e-27	Inhibitory neurons
ENSG00000157087	ATP2B2	SCZ,BD	1.09873	0.554	0.152	1.84e-151	3.24e-147	Excitatory neurons
ENSG00000157087	ATP2B2	SCZ,BD	0.229401	0.431	0.256	1.38e-24	2.43e-20	Inhibitory neurons
ENSG00000157152	SYN2	BD	0.871751	0.55	0.167	1.46e-141	2.55e-137	Excitatory neurons
ENSG00000157152	SYN2	BD	0.824363	0.595	0.237	2.13e-103	3.74e-99	Inhibitory neurons
ENSG00000157470	FAM81A	SCZ	0.662364	0.249	0.053	1.25e-68	2.19e-64	Excitatory neurons
ENSG00000157483	MYO1E	SCZ	1.32758	0.285	0.042	4.18e-97	7.33e-93	Oligodendrocytes
ENSG00000157680	DGKI	Neuroticism	0.764979	0.526	0.182	1.42e-110	2.49e-106	Excitatory neurons
ENSG00000157680	DGKI	Neuroticism	0.292759	0.435	0.268	1.34e-21	2.35e-17	Inhibitory neurons
ENSG00000157680	DGKI	Neuroticism	0.304095	0.482	0.282	1.26e-26	2.2e-22	Oligodendrocyte precursor cells
ENSG00000157851	DPYSL5	SCZ,PTSD	0.908867	0.183	0.076	8.01e-32	1.41e-27	Oligodendrocytes
ENSG00000158092	NCK1	PTSD	0.608257	0.096	0.044	6.26e-08	0.00109788	Microglia
ENSG00000158480	SPATA2	Alcoholism,ALS	0.207867	0.058	0.016	8.09e-16	1.42e-11	Excitatory neurons
ENSG00000159202	UBE2Z	Neuroticism	0.0362886	0.118	0.07	4.24e-08	0.000744664	Excitatory neurons
ENSG00000159231	CBR3	SCZ	0.227341	0.055	0.013	4.21e-11	7.39e-07	Astrocytes
ENSG00000159445	THEM4	WMH	0.197295	0.128	0.061	3.03e-10	5.33e-06	Oligodendrocyte precursor cells
ENSG00000160803	UBQLN4	WMH	0.170078	0.059	0.021	2.47e-11	4.34e-07	Excitatory neurons
ENSG00000161714	PLCD3	Insomnia,WMH	0.253696	0.045	0.006	6.05e-14	1.06e-09	Astrocytes
ENSG00000162104	ADCY9	Neuroticism	0.416191	0.251	0.093	1.18e-42	2.07e-38	Excitatory neurons
ENSG00000162402	USP24	Neuroticism	0.136299	0.222	0.143	1.52e-11	2.66e-07	Astrocytes
ENSG00000162402	USP24	Neuroticism	1.02329	0.53	0.127	3.05e-153	5.35e-149	Oligodendrocyte precursor cells
ENSG00000162551	ALPL	Global pallidus volume	0.162642	0.034	0.003	3.43e-10	6.02e-06	Oligodendrocyte precursor cells
ENSG00000162755	KLHDC9	AD1	0.139922	0.048	0.013	1.63e-09	2.85e-05	Excitatory neurons
ENSG00000162836	ACP6	MDD	0.50623	0.134	0.026	6.24e-39	1.09e-34	Astrocytes
ENSG00000162836	ACP6	MDD	0.112598	0.065	0.031	6.51e-08	0.00114243	Oligodendrocyte precursor cells
ENSG00000162869	PPP1R21	Neuroticism	0.858113	0.287	0.173	7.92e-26	1.39e-21	Oligodendrocytes
ENSG00000163346	PBXIP1	SCZ,Neuroticism,BD	1.08351	0.25	0.008	6.62e-113	1.16e-108	Astrocytes
ENSG00000163431	LMOD1	Insomnia,PTSD	0.18073	0.037	0.007	4.73e-10	8.31e-06	Astrocytes
ENSG00000163431	LMOD1	Insomnia,PTSD	0.181547	0.041	0.007	1.43e-09	2.51e-05	Oligodendrocyte precursor cells
ENSG00000163596	ICA1L	WMH	0.518021	0.315	0.114	4.13e-45	7.26e-41	Excitatory neurons
ENSG00000163596	ICA1L	WMH	0.180725	0.246	0.167	1.72e-08	0.000302205	Inhibitory neurons
ENSG00000163931	TKT	Neuroticism,MDD	0.442615	0.171	0.059	2.11e-28	3.71e-24	Astrocytes
ENSG00000163938	GNL3	SCZ,Neuroticism,MDD,BD	0.0874096	0.072	0.041	6.38e-08	0.00112038	Oligodendrocyte precursor cells
ENSG00000164061	BSN	Neuroticism	0.874365	0.307	0.058	2.95e-86	5.19e-82	Excitatory neurons
ENSG00000164506	STXBP5	Neuroticism	0.550026	0.525	0.297	2.44e-49	4.29e-45	Astrocytes
ENSG00000164506	STXBP5	Neuroticism	0.476717	0.48	0.232	4.21e-62	7.38e-58	Excitatory neurons
ENSG00000164506	STXBP5	Neuroticism	0.176274	0.418	0.293	3.14e-09	5.5e-05	Inhibitory neurons
ENSG00000164615	CAMLG	PD	0.317996	0.154	0.065	1.11e-15	1.95e-11	Excitatory neurons
ENSG00000164615	CAMLG	PD	0.157204	0.154	0.084	1.17e-12	2.05e-08	Inhibitory neurons
ENSG00000164733	CTSB	PD	0.310454	0.199	0.083	6.33e-24	1.11e-19	Excitatory neurons
ENSG00000164733	CTSB	PD	1.35726	0.279	0.114	3.15e-41	5.54e-37	Microglia
ENSG00000164951	PDP1	MDD	0.921426	0.28	0.032	3.33e-107	5.84e-103	Excitatory neurons
ENSG00000164983	TMEM65	MDD	0.215281	0.151	0.074	1.41e-14	2.48e-10	Inhibitory neurons
ENSG00000165238	WNK2	BD	0.579747	0.264	0.073	2.77e-47	4.86e-43	Excitatory neurons
ENSG00000165238	WNK2	BD	0.422989	0.249	0.114	5.76e-21	1.01e-16	Inhibitory neurons
ENSG00000165322	ARHGAP12	SCZ	0.245637	0.195	0.081	9.94e-24	1.74e-19	Inhibitory neurons
ENSG00000165322	ARHGAP12	SCZ	1.13469	0.238	0.092	2.62e-35	4.59e-31	Microglia
ENSG00000165322	ARHGAP12	SCZ	0.215623	0.196	0.092	3.74e-14	6.57e-10	Oligodendrocyte precursor cells
ENSG00000165752	STK32C	MDD	0.0996437	0.058	0.027	1.22e-08	0.000213979	Excitatory neurons
ENSG00000166128	RAB8B	SCZ	0.00784981	0.11	0.066	5.69e-08	0.000998629	Inhibitory neurons
ENSG00000166128	RAB8B	SCZ	0.138868	0.142	0.069	3.55e-10	6.22e-06	Oligodendrocyte precursor cells
ENSG00000166165	CKB	SCZ,Alcoholism	0.635126	0.69	0.377	1.32e-85	2.32e-81	Astrocytes
ENSG00000166165	CKB	SCZ,Alcoholism	0.492121	0.523	0.337	1.16e-23	2.04e-19	Excitatory neurons
ENSG00000166170	BAG5	SCZ,BD,Alcoholism	0.190362	0.075	0.027	3.39e-11	5.95e-07	Excitatory neurons
ENSG00000166173	LARP6	MDD	0.746048	0.15	0.051	1.7e-33	2.99e-29	Oligodendrocytes
ENSG00000166582	CENPV	PD	0.119402	0.076	0.038	1.54e-07	0.00270701	Excitatory neurons
ENSG00000166582	CENPV	PD	0.106066	0.081	0.045	8.33e-09	0.000146163	Inhibitory neurons
ENSG00000166582	CENPV	PD	0.143745	0.092	0.048	6.74e-07	0.0118305	Oligodendrocyte precursor cells
ENSG00000166780	C16orf45	MDD	0.242222	0.31	0.175	1.89e-18	3.31e-14	Excitatory neurons
ENSG00000166780	C16orf45	MDD	0.132621	0.304	0.204	5.72e-12	1e-07	Inhibitory neurons
ENSG00000166780	C16orf45	MDD	0.408589	0.402	0.208	3.59e-31	6.29e-27	Oligodendrocyte precursor cells
ENSG00000166888	STAT6	SCZ	0.109862	0.054	0.017	5.43e-12	9.53e-08	Excitatory neurons
ENSG00000166888	STAT6	SCZ	0.891647	0.113	0.025	3.76e-22	6.6e-18	Microglia
ENSG00000166908	PIP4K2C	MDD	0.313622	0.12	0.03	6.15e-31	1.08e-26	Excitatory neurons
ENSG00000167037	SGSM1	SCZ	0.519027	0.265	0.082	7.75e-53	1.36e-48	Excitatory neurons
ENSG00000167037	SGSM1	SCZ	0.318053	0.236	0.124	2.35e-17	4.13e-13	Inhibitory neurons
ENSG00000167535	CACNB3	SCZ	0.495354	0.121	0.013	5.63e-38	9.89e-34	Excitatory neurons
ENSG00000167702	KIFC2	MDD	0.610689	0.216	0.046	3.96e-50	6.94e-46	Excitatory neurons
ENSG00000168297	PXK	PD	1.82097	0.524	0.111	1.4e-199	2.46e-195	Oligodendrocytes
ENSG00000168306	ACOX2	PD	0.0873045	0.016	0.001	9.87e-07	0.0173157	Astrocytes
ENSG00000168314	MOBP	Cortical thickness	2.38014	0.539	0.015	7.71e-299	1.35e-294	Oligodendrocytes
ENSG00000168575	SLC20A2	Global pallidus volume	0.190265	0.259	0.189	1.98e-08	0.000346713	Astrocytes
ENSG00000168993	CPLX1	AD1	0.47251	0.189	0.068	1.02e-31	1.8e-27	Excitatory neurons
ENSG00000168993	CPLX1	AD1	0.583727	0.254	0.082	6.1e-43	1.07e-38	Inhibitory neurons
ENSG00000169499	PLEKHA2	Cortical thickness,BD	0.143643	0.092	0.043	1.04e-17	1.82e-13	Excitatory neurons
ENSG00000169499	PLEKHA2	Cortical thickness,BD	0.870157	0.136	0.055	6.45e-15	1.13e-10	Microglia
ENSG00000169499	PLEKHA2	Cortical thickness,BD	0.552704	0.224	0.05	9.15e-52	1.61e-47	Oligodendrocyte precursor cells
ENSG00000169567	HINT1	Cortical thickness,Global pallidus volume	0.351951	0.244	0.138	4.78e-14	8.38e-10	Excitatory neurons
ENSG00000170011	MYRIP	MDD	0.399045	0.412	0.179	1.24e-59	2.17e-55	Excitatory neurons
ENSG00000170011	MYRIP	MDD	0.914437	0.536	0.205	1.48e-102	2.6e-98	Inhibitory neurons
ENSG00000170571	EMB	SCZ,Neuroticism	0.0846649	0.051	0.016	3.65e-11	6.4e-07	Excitatory neurons
ENSG00000170571	EMB	SCZ,Neuroticism	0.908026	0.099	0.024	1.38e-21	2.42e-17	Microglia
ENSG00000170775	GPR37	Neuroticism	1.61977	0.311	0.01	2e-149	3.51e-145	Oligodendrocytes
ENSG00000171608	PIK3CD	Cortical surface area	0.100706	0.056	0.021	9.28e-09	0.000162866	Inhibitory neurons
ENSG00000171608	PIK3CD	Cortical surface area	1.00613	0.112	0.023	1.9e-23	3.33e-19	Microglia
ENSG00000171714	ANO5	SCZ	0.509315	0.238	0.078	2.5e-44	4.39e-40	Excitatory neurons
ENSG00000171714	ANO5	SCZ	0.377632	0.222	0.114	4.15e-16	7.28e-12	Inhibitory neurons
ENSG00000172137	CALB2	Neuroticism	0.796802	0.121	0.002	1.25e-55	2.19e-51	Inhibitory neurons
ENSG00000172575	RASGRP1	Insomnia,SCZ,MDD,BD	0.219886	0.08	0.023	4.69e-18	8.23e-14	Excitatory neurons
ENSG00000172803	SNX32	AD1,Global pallidus volume	0.437024	0.207	0.061	2e-37	3.51e-33	Excitatory neurons
ENSG00000172803	SNX32	AD1,Global pallidus volume	0.177118	0.151	0.1	6.66e-08	0.00116808	Inhibitory neurons
ENSG00000172992	DCAKD	WMH	0.192283	0.098	0.052	7.81e-11	1.37e-06	Astrocytes
ENSG00000172992	DCAKD	WMH	0.133796	0.109	0.052	1.23e-14	2.16e-10	Oligodendrocyte precursor cells
ENSG00000173166	RAPH1	Caudate nucleus volume,Putamen volume	0.442932	0.27	0.149	2.37e-18	4.16e-14	Astrocytes
ENSG00000173166	RAPH1	Caudate nucleus volume,Putamen volume	0.0175712	0.205	0.134	5.41e-08	0.000949181	Excitatory neurons
ENSG00000173166	RAPH1	Caudate nucleus volume,Putamen volume	0.308577	0.275	0.15	4.16e-16	7.3e-12	Oligodendrocyte precursor cells
ENSG00000173517	PEAK1	Cortical surface area,BD	0.780013	0.618	0.232	1.69e-113	2.97e-109	Oligodendrocyte precursor cells
ENSG00000173852	DPY19L1	SCZ	0.295122	0.129	0.064	2.98e-09	5.22e-05	Astrocytes
ENSG00000173852	DPY19L1	SCZ	0.235328	0.12	0.044	7.33e-19	1.29e-14	Excitatory neurons
ENSG00000173898	SPTBN2	SCZ,MDD,BD	0.335188	0.094	0.017	1.06e-26	1.85e-22	Excitatory neurons
ENSG00000173992	CCS	Insomnia	0.431184	0.136	0.036	6.95e-24	1.22e-19	Astrocytes
ENSG00000174080	CTSF	Caudate nucleus volume	0.220556	0.137	0.081	1.01e-10	1.77e-06	Astrocytes
ENSG00000174080	CTSF	Caudate nucleus volume	0.132321	0.149	0.081	4.46e-12	7.83e-08	Oligodendrocyte precursor cells
ENSG00000175115	PACS1	Insomnia	0.518104	0.352	0.182	1.35e-31	2.38e-27	Astrocytes
ENSG00000175115	PACS1	Insomnia	0.060752	0.262	0.16	5.5e-13	9.65e-09	Excitatory neurons
ENSG00000175115	PACS1	Insomnia	0.070728	0.263	0.181	2.89e-10	5.07e-06	Inhibitory neurons
ENSG00000175115	PACS1	Insomnia	0.855201	0.248	0.19	5.25e-09	9.21e-05	Microglia
ENSG00000175216	CKAP5	Cortical surface area,SCZ,Neuroticism	0.13226	0.17	0.089	5.29e-12	9.29e-08	Excitatory neurons
ENSG00000175216	CKAP5	Cortical surface area,SCZ,Neuroticism	0.0757381	0.166	0.106	1.1e-07	0.00192791	Inhibitory neurons
ENSG00000175220	ARHGAP1	Neuroticism,MDD	0.733168	0.161	0.069	6.26e-19	1.1e-14	Oligodendrocytes
ENSG00000175471	MCTP1	BD	0.791175	0.436	0.142	7.19e-98	1.26e-93	Excitatory neurons
ENSG00000175471	MCTP1	BD	0.571	0.416	0.205	1.04e-45	1.82e-41	Inhibitory neurons
ENSG00000175471	MCTP1	BD	0.150466	0.37	0.229	2.73e-18	4.8e-14	Oligodendrocyte precursor cells
ENSG00000175582	RAB6A	ALS	0.0562004	0.314	0.211	1.21e-08	0.000212512	Excitatory neurons
ENSG00000175582	RAB6A	ALS	0.147576	0.37	0.237	4.37e-12	7.67e-08	Oligodendrocyte precursor cells
ENSG00000176055	MBLAC2	SCZ	0.0887372	0.05	0.022	2.61e-07	0.00457446	Excitatory neurons
ENSG00000176956	LY6H	SCZ	0.708235	0.289	0.105	2.99e-44	5.26e-40	Excitatory neurons
ENSG00000176956	LY6H	SCZ	0.262049	0.285	0.143	3.14e-27	5.51e-23	Inhibitory neurons
ENSG00000176956	LY6H	SCZ	0.230228	0.296	0.157	2.23e-21	3.91e-17	Oligodendrocyte precursor cells
ENSG00000177380	PPFIA3	Neuroticism	0.402842	0.138	0.043	7.35e-24	1.29e-19	Excitatory neurons
ENSG00000177380	PPFIA3	Neuroticism	0.226847	0.125	0.065	1.93e-13	3.4e-09	Inhibitory neurons
ENSG00000177425	PAWR	Cortical surface area,WMH	0.40785	0.093	0.013	2.58e-27	4.52e-23	Inhibitory neurons
ENSG00000177425	PAWR	Cortical surface area,WMH	0.179788	0.071	0.022	2.04e-14	3.59e-10	Oligodendrocyte precursor cells
ENSG00000178209	PLEC	BD	0.53183	0.221	0.1	1.25e-26	2.2e-22	Astrocytes
ENSG00000178209	PLEC	BD	0.490974	0.207	0.06	3.24e-37	5.68e-33	Excitatory neurons
ENSG00000178685	PARP10	BD	0.229502	0.048	0.008	2.77e-15	4.86e-11	Astrocytes
ENSG00000178685	PARP10	BD	0.107663	0.03	0.01	5.36e-07	0.00940859	Oligodendrocyte precursor cells
ENSG00000178950	GAK	PD	0.136925	0.142	0.069	1.14e-12	2.01e-08	Excitatory neurons
ENSG00000179889	PDXDC1	SCZ	0.243934	0.356	0.25	2.91e-13	5.11e-09	Astrocytes
ENSG00000179889	PDXDC1	SCZ	0.259001	0.409	0.248	1.38e-21	2.42e-17	Oligodendrocyte precursor cells
ENSG00000180979	LRRC57	SCZ,BD	0.1077	0.046	0.016	1.19e-09	2.09e-05	Excitatory neurons
ENSG00000181915	ADO	Insomnia,BD	0.0721911	0.036	0.018	8.81e-07	0.0154671	Excitatory neurons
ENSG00000182732	RGS6	SCZ,Neuroticism,MDD,BD	1.11986	0.517	0.112	1.28e-172	2.24e-168	Excitatory neurons
ENSG00000183831	ANKRD45	SCZ	0.102843	0.024	0.005	1.42e-07	0.0024959	Astrocytes
ENSG00000184144	CNTN2	Neuroticism	1.91108	0.487	0.059	1.22e-213	2.14e-209	Oligodendrocytes
ENSG00000186472	PCLO	Neuroticism,MDD	0.84893	0.566	0.184	3.73e-134	6.55e-130	Excitatory neurons
ENSG00000186472	PCLO	Neuroticism,MDD	0.903843	0.654	0.247	1.42e-134	2.48e-130	Inhibitory neurons
ENSG00000187323	DCC	SCZ,MDD,Putamen volume	0.574867	0.354	0.181	8.62e-34	1.51e-29	Excitatory neurons
ENSG00000187323	DCC	SCZ,MDD,Putamen volume	1.34229	0.837	0.204	3.75e-280	6.59e-276	Oligodendrocyte precursor cells
ENSG00000188338	SLC38A3	WMH	0.265386	0.047	0.005	6.35e-18	1.11e-13	Astrocytes
ENSG00000188338	SLC38A3	WMH	0.112241	0.032	0.006	3.55e-09	6.23e-05	Oligodendrocyte precursor cells
ENSG00000188690	UROS	Neuroticism	0.0958203	0.106	0.065	6.05e-07	0.0106151	Excitatory neurons
ENSG00000188735	TMEM120B	Neuroticism	0.19423	0.117	0.05	4.42e-18	7.75e-14	Excitatory neurons
ENSG00000188735	TMEM120B	Neuroticism	0.308977	0.141	0.06	3.19e-23	5.59e-19	Inhibitory neurons
ENSG00000189077	TMEM120A	Neuroticism	0.232637	0.066	0.021	6.29e-13	1.1e-08	Astrocytes
ENSG00000196141	SPATS2L	Insomnia,BD,WMH	0.142081	0.291	0.17	2.65e-14	4.65e-10	Excitatory neurons
ENSG00000196141	SPATS2L	Insomnia,BD,WMH	0.065101	0.103	0.213	1.24e-11	2.18e-07	Microglia
ENSG00000196419	XRCC6	Neuroticism	0.129636	0.144	0.083	1.95e-09	3.43e-05	Excitatory neurons
ENSG00000196419	XRCC6	Neuroticism	0.0378672	0.145	0.095	1.56e-06	0.0274187	Inhibitory neurons
ENSG00000196814	MVB12B	MDD	1.14244	0.35	0.143	1.06e-67	1.86e-63	Oligodendrocytes
ENSG00000196872	KIAA1211L	BD	1.17013	0.363	0.022	8.76e-164	1.54e-159	Excitatory neurons
ENSG00000197548	ATG7	Neuroticism	0.368071	0.437	0.266	8.37e-31	1.47e-26	Astrocytes
ENSG00000197548	ATG7	Neuroticism	0.804209	0.319	0.275	7.01e-11	1.23e-06	Microglia
ENSG00000197555	SIPA1L1	Neuroticism	0.397096	0.59	0.354	8.4e-42	1.47e-37	Excitatory neurons
ENSG00000197555	SIPA1L1	Neuroticism	0.18577	0.576	0.405	2.3e-21	4.04e-17	Inhibitory neurons
ENSG00000197555	SIPA1L1	Neuroticism	0.00337059	0.212	0.439	7.92e-15	1.39e-10	Microglia
ENSG00000197860	SGTB	Brain stem volume	0.344189	0.128	0.04	1e-26	1.75e-22	Excitatory neurons
ENSG00000198010	DLGAP2	Neuroticism	0.858959	0.359	0.07	1.85e-109	3.25e-105	Excitatory neurons
ENSG00000198010	DLGAP2	Neuroticism	0.357255	0.262	0.146	4.77e-19	8.37e-15	Inhibitory neurons
ENSG00000198087	CD2AP	AD1,AD2	0.762325	0.108	0.06	2.72e-08	0.000476876	Microglia
ENSG00000198561	CTNND1	SCZ,Neuroticism,MDD,PTSD,Alcoholism	0.255018	0.123	0.064	4.88e-11	8.56e-07	Astrocytes
ENSG00000198561	CTNND1	SCZ,Neuroticism,MDD,PTSD,Alcoholism	0.103923	0.1	0.052	9.56e-11	1.68e-06	Excitatory neurons
ENSG00000198729	PPP1R14C	SCZ	0.200846	0.07	0.023	2.84e-09	4.99e-05	Excitatory neurons
ENSG00000198729	PPP1R14C	SCZ	0.290316	0.106	0.034	5.43e-18	9.54e-14	Oligodendrocyte precursor cells
ENSG00000198836	OPA1	MDD	0.146786	0.225	0.125	4.09e-14	7.19e-10	Excitatory neurons
ENSG00000198836	OPA1	MDD	0.0172533	0.077	0.16	8.24e-08	0.0014462	Microglia
ENSG00000203685	C1orf95	Insomnia	0.137465	0.04	0.01	2.95e-10	5.18e-06	Excitatory neurons
ENSG00000204120	GIGYF2	MDD	0.0662153	0.11	0.188	1.45e-06	0.0255275	Microglia
ENSG00000204120	GIGYF2	MDD	0.0683632	0.271	0.18	1.6e-06	0.0281646	Oligodendrocyte precursor cells
ENSG00000214113	LYRM4	MDD	0.0982035	0.125	0.067	1.34e-08	0.000235888	Excitatory neurons
ENSG00000214113	LYRM4	MDD	0.332782	0.191	0.08	7.45e-28	1.31e-23	Oligodendrocyte precursor cells
ENSG00000215114	UBXN2B	SCZ	0.0485474	0.108	0.062	2.64e-08	0.000463708	Excitatory neurons
ENSG00000221866	PLXNA4	BD	0.427986	0.282	0.105	9.4e-44	1.65e-39	Excitatory neurons
ENSG00000221866	PLXNA4	BD	0.760603	0.353	0.129	6.99e-63	1.23e-58	Inhibitory neurons
ENSG00000221890	NPTXR	SCZ	0.563122	0.191	0.049	7.8e-46	1.37e-41	Excitatory neurons
ENSG00000221890	NPTXR	SCZ	0.195389	0.146	0.086	2.4e-09	4.21e-05	Inhibitory neurons
ENSG00000221914	PPP2R2A	Cortical thickness	0.00188179	0.09	0.169	7.5e-09	0.000131644	Microglia
ENSG00000221914	PPP2R2A	Cortical thickness	0.680925	0.216	0.136	3.32e-21	5.84e-17	Oligodendrocytes
ENSG00000233276	GPX1	PTSD	0.283527	0.116	0.055	1.29e-11	2.26e-07	Excitatory neurons
ENSG00000233276	GPX1	PTSD	0.670056	0.126	0.073	2.92e-08	0.000513325	Microglia
ENSG00000240771	ARHGEF25	MDD	0.537389	0.143	0.023	1.83e-45	3.2e-41	Excitatory neurons
ENSG00000241878	PISD	BD	0.261956	0.144	0.057	7.3e-17	1.28e-12	Excitatory neurons

## Sheet: Data S8
Supplementary Data 8: Protein-protein interactions between the neurodegenerative causal proteins and psychiatric causal proteins (118 causal proteins total)
Trait	Protein	Number of interactions	Interactors
Parkinson;	PDHA1	15	GNL3	TBRG4	TFAM	TSFM	NEFM	PDIA3	VCL	HMOX2	PDP1	PLEC	MDH2	SLC25A24	RHOA	USP19	SLC25A13
SubcorticalBrainSurfArea;SubcorticalBrainThickness;AnxietySymptoms;Neuroticism;Parkinson;brainstem;putamen;PTSD;	MAPT	11	STAU1	TRAF6	HSPA5	PRKCA	EGFR	PPP2R4	PLCG1	MAPK10	NMT1	PACSIN1	CKAP5
AD;	LACTB	10	TFAM	ENDOG	HMOX2	PTPRF	SLC30A9	UBXN2B	SLC25A24	OPA1	SLC25A12	MDH2
ALS;	SCFD1	9	STAU1	VAMP2	DNAJA3	DLST	EGFR	NSF	TGOLN2	GOSR1	MRPL9
AD;SCZ;Bipolar;	CCDC6	7	CCDC136	PAAF1	LRSAM1	CEP170	CD2AP	SORBS3	NECAB1
AD;	STX6	7	LIME1	STX4	NSF	TGOLN2	STXBP5	GOSR2	GOSR1
AD;	ACOT1	6	CXADR	TFAM	TSFM	TBRG4	MDH2	LGALS3
AD;Neuroticism;Parkinson;	VKORC1	5	STAT6	TMEM120A	PCMT1	CNN3	CXADR
ALS;	RAB6A	5	TGOLN2	PEBP1	PMM1	MGST1	RAB5A
Neuroticism;AD;	STXBP3	5	AAGAB	VAMP2	KCTD10	STX4	STAU1
Neuroticism;thalamus;	EGFR	5	SCFD1	CD2AP	CAMLG	GPNMB	MAPT
AD;	CD2AP	4	CCDC6	EGFR	ASAP1	PRDX6
Parkinson;	GAK	4	TGOLN2	DENND1A	PARP10	BAG5
Neuroticism;depression;	VAMP2	4	SCFD1	STX1B	STXBP3	CPLX1
SubcorticalBrainSurfArea;Neuroticism;	TGOLN2	4	SCFD1	RAB6A	GAK	STX6
ALS;	RHOT2	4	ATP2B2	RAB5A	PRKAR2A	SOAT1
AD;AnxietySymptoms;Neuroticism;Parkinson;	STX1B	3	FAM81A	VAMP2	STX4
Parkinson;	CAMLG	3	PBXIP1	EGFR	TXNDC12
Neuroticism;	STX4	3	STX6	STXBP3	STX1B
SCZ;	TFAM	3	PDHA1	LACTB	ACOT1
Insomnia;depression;	STAU1	3	SCFD1	STXBP3	MAPT
AD;	QPCT	3	UBAP2	NEK4	CUL2
Alcohol;	MDH2	3	PDHA1	LACTB	ACOT1
Parkinson;	CTSB	3	GSTP1	LAP3	TXNDC12
SubcorticalBrainSurfArea;Parkinson;	TTC19	2	FDPS	SLC25A12
SCZ;Neuroticism;depression;	SLC25A12	2	TTC19	LACTB
SCZ;	TRAF6	2	MAPT	SARM1
SCZ;	SLC25A24	2	PDHA1	LACTB
SCZ;	HMOX2	2	PDHA1	LACTB
AD;	CPLX1	2	RNF114	VAMP2
Neuroticism;	PDIA3	2	PDHA1	ADAM10
Bipolar;	TBRG4	2	PDHA1	ACOT1
PTSD;	TSFM	2	PDHA1	ACOT1
SCZ;	RAB5A	2	RHOT2	RAB6A
SCZ;Bipolar;	ATP2B2	2	ABCB9	RHOT2
SCZ;	GOSR1	2	SCFD1	STX6
depression;	NSF	2	SCFD1	STX6
depression;	TXNDC12	2	CTSB	CAMLG
AD;SCZ;	ADAM10	2	PDIA3	SH3GL3
Parkinson;	GPNMB	2	ITSN2	EGFR
Neuroticism;depression;	CXADR	2	VKORC1	ACOT1
depression;brainstem;	PCMT1	1	VKORC1
ALS;	SARM1	1	TRAF6
Bipolar;	UBAP2	1	QPCT
Parkinson;	ABCB9	1	ATP2B2
Neuroticism;	PMM1	1	RAB6A
AD;SCZ;	DOC2A	1	KCTD21
Insomnia;	ITSN2	1	GPNMB
SCZ;	STAT6	1	VKORC1
Alcohol;	LGALS3	1	ACOT1
PTSD;	PLCG1	1	MAPT
depression;	USP19	1	PDHA1
SCZ;Neuroticism;Bipolar;	PBXIP1	1	CAMLG
Neuroticism;	STXBP5	1	STX6
depression;	VCL	1	PDHA1
SCZ;	ASAP1	1	CD2AP
Neuroticism;depression;Bipolar;	NEK4	1	QPCT
SCZ;Neuroticism;	DLST	1	SCFD1
depression;	DENND1A	1	GAK
SCZ;	SH3GL3	1	ADAM10
Bipolar;WMH;	FDPS	1	TTC19
AD;	RTFDC1	1	CTPS1
depression;	MGST1	1	RAB6A
SCZ;	SOAT1	1	RHOT2
Neuroticism;	NEFM	1	PDHA1
Bipolar;	PLEC	1	PDHA1
Neuroticism;	TMEM120A	1	VKORC1
Neuroticism;	CNN3	1	VKORC1
Insomnia;	NMT1	1	MAPT
Neuroticism;AD;Alcohol;	HSDL1	1	PPTC7
SCZ;	GOSR2	1	STX6
SCZ;	KCTD21	1	DOC2A
SCZ;	DNAJA3	1	SCFD1
SCZ;	CEP170	1	CCDC6
Neuroticism;Bipolar;	PRKCA	1	MAPT
Neuroticism;depression;	HSPA5	1	MAPT
SCZ;Neuroticism;	PTPRF	1	LACTB
Neuroticism;	CUL2	1	QPCT
SubcorticalBrainSurfArea;SCZ;Neuroticism;	CKAP5	1	MAPT
SCZ;	LAP3	1	CTSB
depression;	OPA1	1	LACTB
Alcohol;	RNF114	1	CPLX1
Neuroticism;	SLC30A9	1	LACTB
SCZ;	PRDX6	1	CD2AP
Neuroticism;	KCTD10	1	STXBP3
Bipolar;	PARP10	1	GAK
SubcorticalBrainSurfArea;Parkinson;depression;	AKT3	1	FLOT2
SCZ;	PPP2R4	1	MAPT
Insomnia;	AAGAB	1	STXBP3
SCZ;depression;	PEBP1	1	RAB6A
Neuroticism;	PACSIN1	1	MAPT
depression;caudate;Alcohol;	PRKAR2A	1	RHOT2
SCZ;	ENDOG	1	LACTB
Parkinson;	ARSA	1	TMEM25
Bipolar;	MRPL9	1	SCFD1
SCZ;Neuroticism;	NECAB1	1	CCDC6
SCZ;Bipolar;Alcohol;	BAG5	1	GAK
SCZ;	FAM81A	1	STX1B
Neuroticism;depression;Alcohol;	RHOA	1	PDHA1
depression;	PDP1	1	PDHA1
AnxietySymptoms;	FLOT2	1	AKT3
Insomnia;	LIME1	1	STX6
Insomnia;	GSTP1	1	CTSB
SCZ;	CYLD	1	SPATA2
SCZ;	PAAF1	1	CCDC6
SCZ;	CTPS1	1	RTFDC1
Bipolar;	MAPK10	1	MAPT
SCZ;	UBXN2B	1	LACTB
depression;	SORBS3	1	CCDC6
Parkinson;depression;	ADK	1	CAPG
Bipolar;	PPTC7	1	HSDL1
SCZ;Neuroticism;depression;Bipolar;	GNL3	1	PDHA1
Neuroticism;depression;	SLC25A13	1	PDHA1
Alcohol;ALS;	SPATA2	1	CYLD
SCZ;Neuroticism;depression;	TMEM25	1	ARSA
Neuroticism;Alcohol;	CCDC136	1	CCDC6
Neuroticism;	CAPG	1	ADK
SCZ;	LRSAM1	1	CCDC6

## Sheet: Data S9
Supplementary Data 9: Gene set enrichment analysis (GSEA) of the shared and interacting causal proteins
Fisher Exact Test was used to test for enrichment and multiple testing was addressed with Benjamini-Hochberg FDR
Table S9a: GSEA of 13 causal proteins shared among psychiatric and neurodegenerative diseases
Ontology type	Gene-Set Name	Number Changed	Number Measured	Number in Gene-Set	Z Score	FisherExactP	FDR p	gene symbols
biological_process	GOBP_CALCIUM_ION_REGULATED_EXOCYTOSIS	3	60	63	13.9742	1.04449e-05	0.0390587	DOC2A|STX1B|STXBP3
biological_process	GOBP_PROTEIN_LOCALIZATION_TO_SYNAPSE	3	72	86	12.7231	1.81146e-05	0.0451596	ADAM10|MAPT|STX1B
Table S9b: GSEA for the 118 interacting psychiatric and neurodegenerative casual proteins
Ontology type	Gene-Set Name	Number Changed	Number Measured	Number in Gene-Set	Z Score	FisherExactP	FDR p	gene symbols
biological_process	GOBP_MEMBRANE_ORGANIZATION	23	790	1018	7.13792	2.25428e-08	0.000168597	ASAP1|CPLX1|DNAJA3|EGFR|FLOT2|GAK|GOSR1|GOSR2|NMT1|NSF|OPA1|PACSIN1|PRKCA|RAB5A|RHOA|RHOT2|SCFD1|STX1B|STX4|STX6|TGOLN2|UBXN2B|VAMP2
biological_process	GOBP_VESICLE_MEDIATED_TRANSPORT_IN_SYNAPSE	11	182	199	8.24201	1.38383e-07	0.000517485	CPLX1|DENND1A|DOC2A|GAK|ITSN2|PACSIN1|RAB5A|STX1B|STX4|STXBP5|VAMP2
biological_process	GOBP_MEMBRANE_FUSION	10	155	193	8.18559	2.88073e-07	0.000538625	CPLX1|GOSR1|GOSR2|NSF|OPA1|STX1B|STX4|STX6|UBXN2B|VAMP2
biological_process	GOBP_EXOCYTOSIS	22	826	1040	6.46496	2.2752e-07	0.000538625	ADAM10|ARSA|CPLX1|CTSB|DOC2A|GSTP1|HMOX2|LGALS3|MGST1|NSF|PRDX6|QPCT|RAB5A|RAB6A|RHOA|SCFD1|STX1B|STX4|STXBP3|STXBP5|VAMP2|VCL
biological_process	GOBP_SYNAPTIC_VESICLE_RECYCLING	7	66	74	9.21377	6.66683e-07	0.000997225	DENND1A|GAK|ITSN2|PACSIN1|RAB5A|STX1B|VAMP2
biological_process	GOBP_REGULATION_OF_VESICLE_MEDIATED_TRANSPORT	15	468	584	6.17376	2.60672e-06	0.00324928	CD2AP|CPLX1|DOC2A|LGALS3|LRSAM1|NSF|PACSIN1|RAB5A|SCFD1|SH3GL3|STX1B|STX4|STXBP3|STXBP5|VAMP2
biological_process	GOBP_MYELOID_LEUKOCYTE_ACTIVATION	17	612	835	5.85452	3.69383e-06	0.0039466	ADAM10|ARSA|CTSB|GSTP1|HMOX2|LGALS3|MAPT|MGST1|PRDX6|QPCT|RAB6A|RHOA|STX4|STXBP3|TRAF6|VAMP2|VCL
biological_process	GOBP_VESICLE_DOCKING	6	65	71	7.86593	9.83842e-06	0.0061318	NSF|SCFD1|STX1B|STX4|STX6|STXBP3
biological_process	GOBP_SYNAPTIC_VESICLE_EXOCYTOSIS	7	98	105	7.2853	9.69421e-06	0.0061318	CPLX1|DOC2A|RAB5A|STX1B|STX4|STXBP5|VAMP2
biological_process	GOBP_ORGANELLE_FUSION	8	132	167	7.02917	7.4644e-06	0.0061318	CPLX1|GOSR1|GOSR2|OPA1|STX1B|STX4|STX6|VAMP2
biological_process	GOBP_REGULATION_OF_EXOCYTOSIS	9	177	208	6.65067	8.28161e-06	0.0061318	CPLX1|DOC2A|NSF|RAB5A|STX1B|STX4|STXBP3|STXBP5|VAMP2
biological_process	GOBP_MYELOID_LEUKOCYTE_MEDIATED_IMMUNITY	15	517	691	5.69176	8.70377e-06	0.0061318	ADAM10|ARSA|CTSB|GSTP1|HMOX2|LGALS3|MGST1|PRDX6|QPCT|RAB6A|RHOA|STX4|STXBP3|VAMP2|VCL
biological_process	GOBP_ORGANELLE_MEMBRANE_FUSION	7	101	132	7.15077	1.18284e-05	0.00680498	CPLX1|GOSR1|GOSR2|STX1B|STX4|STX6|VAMP2
biological_process	GOBP_NEUROTRANSMITTER_SECRETION	8	144	155	6.64461	1.41402e-05	0.00755392	CPLX1|DOC2A|RAB5A|STX1B|STX4|STXBP3|STXBP5|VAMP2
biological_process	GOBP_NEGATIVE_REGULATION_OF_ENDOCYTOSIS	5	45	62	7.99263	2.25705e-05	0.00949758	LGALS3|LRSAM1|PACSIN1|SH3GL3|STX1B
biological_process	GOBP_EXOCYTIC_PROCESS	6	75	80	7.22381	2.25474e-05	0.00949758	CPLX1|SCFD1|STX1B|STX4|STXBP3|STXBP5
biological_process	GOBP_PROTEIN_LOCALIZATION_TO_CELL_PERIPHERY	11	306	359	5.75579	2.16947e-05	0.00949758	ADAM10|CPLX1|EGFR|FLOT2|GAK|LGALS3|NSF|PACSIN1|STX1B|STX4|VAMP2
biological_process	GOBP_SECRETION	25	1350	1675	4.82852	2.28582e-05	0.00949758	ADAM10|ARSA|CD2AP|CPLX1|CTSB|DOC2A|EGFR|GSTP1|HMOX2|LGALS3|MGST1|NSF|PRDX6|PRKCA|QPCT|RAB5A|RAB6A|RHOA|SCFD1|STX1B|STX4|STXBP3|STXBP5|VAMP2|VCL
biological_process	GOBP_VESICLE_ORGANIZATION	11	312	367	5.67127	2.59485e-05	0.0102142	CCDC136|CD2AP|CPLX1|GOSR1|GOSR2|NSF|SCFD1|STX1B|STX4|STX6|VAMP2
biological_process	GOBP_CELL_ACTIVATION	24	1296	1869	4.72141	3.45933e-05	0.0129362	ADAM10|ARSA|CTPS1|CTSB|CXADR|DNAJA3|EGFR|FLOT2|GPNMB|GSTP1|HMOX2|LGALS3|MAPT|MGST1|PRDX6|PRKCA|QPCT|RAB6A|RHOA|STX4|STXBP3|TRAF6|VAMP2|VCL
biological_process	GOBP_PRESYNAPTIC_ENDOCYTOSIS	5	54	60	7.19094	5.53235e-05	0.0197031	DENND1A|GAK|ITSN2|PACSIN1|VAMP2
biological_process	GOBP_REGULATION_OF_CELLULAR_COMPONENT_BIOGENESIS	18	854	1038	4.65665	7.71514e-05	0.026228	ASAP1|BAG5|CAPG|CKAP5|CYLD|HSPA5|LGALS3|LRSAM1|MAPT|PARP10|PRKCA|RAB5A|RHOA|SCFD1|SORBS3|STX1B|STXBP5|VCL
biological_process	GOBP_POST_GOLGI_VESICLE_MEDIATED_TRANSPORT	6	96	112	6.20112	9.11938e-05	0.0296538	GAK|GOSR2|NSF|SCFD1|STX4|VAMP2
biological_process	GOBP_INTRA_GOLGI_VESICLE_MEDIATED_TRANSPORT	4	32	35	7.64116	9.76831e-05	0.0304405	GOSR1|GOSR2|NSF|RAB6A
biological_process	GOBP_LEUKOCYTE_MEDIATED_IMMUNITY	16	719	1221	4.62373	0.000107942	0.0322919	ADAM10|ARSA|CTSB|GSTP1|HMOX2|LGALS3|MGST1|PRDX6|QPCT|RAB6A|RHOA|STX4|STXBP3|TRAF6|VAMP2|VCL
biological_process	GOBP_NEUROTRANSMITTER_TRANSPORT	8	195	222	5.39774	0.000122264	0.0350872	CPLX1|DOC2A|RAB5A|STX1B|STX4|STXBP3|STXBP5|VAMP2
biological_process	GOBP_REGULATION_OF_NEUROTRANSMITTER_LEVELS	8	196	234	5.37783	0.000126669	0.0350872	CPLX1|DOC2A|RAB5A|STX1B|STX4|STXBP3|STXBP5|VAMP2
biological_process	GOBP_CELLULAR_RESPONSE_TO_CHEMICAL_STRESS	10	312	391	5.01344	0.00013518	0.0361076	BAG5|EGFR|ENDOG|GSTP1|MAPT|MGST1|PRDX6|SLC25A24|STAU1|STX4
biological_process	GOBP_REGULATION_OF_TRANS_SYNAPTIC_SIGNALING	11	384	460	4.79852	0.000166804	0.0430182	CPLX1|EGFR|MAPT|PLCG1|RAB5A|STAU1|STX1B|STX4|STXBP5|TMEM25|VAMP2
biological_process	GOBP_REGULATION_OF_NEURON_PROJECTION_DEVELOPMENT	11	391	442	4.72508	0.000195139	0.0442256	ADAM10|BAG5|GAK|HSPA5|MAPT|OPA1|PACSIN1|PTPRF|RHOA|SARM1|STX1B
biological_process	GOBP_PROTEIN_LOCALIZATION_TO_MEMBRANE	14	601	725	4.50926	0.000188448	0.0442256	ADAM10|CPLX1|DNAJA3|EGFR|FLOT2|GAK|HSPA5|LGALS3|NMT1|NSF|PACSIN1|STX1B|STX4|VAMP2
biological_process	GOBP_ORGANELLE_LOCALIZATION	14	603	691	4.49481	0.000195027	0.0442256	CKAP5|GOSR1|GOSR2|MAPT|NSF|OPA1|RAB6A|RHOT2|SCFD1|STX1B|STX4|STX6|STXBP3|UBXN2B
biological_process	GOBP_CELL_ACTIVATION_INVOLVED_IN_IMMUNE_RESPONSE	15	675	910	4.46353	0.000183284	0.0442256	ADAM10|ARSA|CTSB|GSTP1|HMOX2|LGALS3|MGST1|PRDX6|QPCT|RAB6A|RHOA|STX4|STXBP3|VAMP2|VCL
biological_process	GOBP_REGULATION_OF_CELLULAR_RESPONSE_TO_STRESS	14	610	824	4.44468	0.000219643	0.048315	AKT3|BAG5|CYLD|EGFR|ENDOG|GSTP1|HSPA5|MAPT|NEK4|OPA1|PTPRF|TRAF6|TXNDC12|USP19
biological_process	GOBP_RESPONSE_TO_OXIDATIVE_STRESS	11	398	499	4.65331	0.000227463	0.0486056	BAG5|EGFR|ENDOG|GSTP1|HMOX2|MAPT|MGST1|PRDX6|SLC25A24|STAU1|STX4
Ontology type	Gene-Set Name	Number Changed	Number Measured	Number in Gene-Set	Z Score	FisherExactP	FDR p	gene symbols
cellular_component	GOCC_SNARE_COMPLEX	8	48	52	11.8993	6.31808e-09	6.2549e-06	CPLX1|GOSR1|GOSR2|STX1B|STX4|STX6|STXBP5|VAMP2
cellular_component	GOCC_PRESYNAPSE	16	450	518	6.32544	1.28851e-06	0.000637812	ADAM10|ATP2B2|CPLX1|DENND1A|DOC2A|GAK|ITSN2|PACSIN1|RAB5A|SH3GL3|STX1B|STX4|STX6|STXBP3|STXBP5|VAMP2
cellular_component	GOCC_SECRETORY_VESICLE	23	936	1162	5.52723	3.17456e-06	0.0010476	ADAM10|ARSA|CCDC136|CTSB|CXADR|DOC2A|GSTP1|HMOX2|LGALS3|MGST1|PRDX6|QPCT|RAB5A|RAB6A|RHOA|SH3GL3|STX1B|STX4|STX6|STXBP3|STXBP5|VAMP2|VCL
cellular_component	GOCC_SYNAPSE	26	1174	1396	5.30914	4.29639e-06	0.00106336	ADAM10|ASAP1|ATP2B2|CNN3|CPLX1|DENND1A|DNAJA3|DOC2A|EGFR|GAK|ITSN2|MAPT|NSF|PACSIN1|PLCG1|RAB5A|RHOA|SARM1|SH3GL3|STAU1|STX1B|STX4|STX6|STXBP3|STXBP5|VAMP2
cellular_component	GOCC_MITOCHONDRION	29	1418	1699	5.16494	7.23853e-06	0.00143323	BAG5|DLST|DNAJA3|ENDOG|GSTP1|HSDL1|HSPA5|LACTB|LGALS3|MAPK10|MAPT|MDH2|MGST1|MRPL9|NMT1|OPA1|PDP1|PPTC7|PRDX6|PRKCA|RHOT2|SARM1|SLC25A12|SLC25A13|SLC25A24|TBRG4|TFAM|TSFM|TTC19
cellular_component	GOCC_VESICLE_MEMBRANE	19	737	986	5.22763	1.36838e-05	0.00225783	ADAM10|CCDC136|DENND1A|DOC2A|EGFR|GOSR2|GPNMB|HMOX2|LGALS3|MGST1|PACSIN1|RAB5A|RAB6A|RHOA|STX4|STX6|STXBP5|TGOLN2|VAMP2
cellular_component	GOCC_CELL_SUBSTRATE_JUNCTION	13	398	483	5.29893	3.41428e-05	0.00482877	ADAM10|CNN3|EGFR|FLOT2|GAK|HSPA5|LAP3|PDIA3|PLEC|PRKAR2A|RHOA|SORBS3|VCL
cellular_component	GOCC_SECRETORY_GRANULE	19	795	992	4.84838	3.92083e-05	0.00485202	ADAM10|ARSA|CCDC136|CTSB|CXADR|GSTP1|HMOX2|LGALS3|MGST1|PRDX6|QPCT|RAB6A|RHOA|SH3GL3|STX4|STXBP3|STXBP5|VAMP2|VCL
cellular_component	GOCC_EXOCYTIC_VESICLE	9	196	230	5.71513	4.57246e-05	0.0050297	ADAM10|DOC2A|RAB5A|RAB6A|STX1B|STX4|STX6|STXBP5|VAMP2
cellular_component	GOCC_TRANSPORT_VESICLE	12	368	525	5.07713	7.1065e-05	0.00703543	ADAM10|DOC2A|GOSR1|GOSR2|RAB5A|RAB6A|STX1B|STX4|STX6|STXBP5|TGOLN2|VAMP2
cellular_component	GOCC_PERINUCLEAR_REGION_OF_CYTOPLASM	16	656	762	4.51708	0.000137337	0.0123603	ADAM10|BAG5|CD2AP|CTSB|CYLD|EGFR|FLOT2|GAK|PACSIN1|PLEC|PRDX6|PRKCA|STX4|STX6|TRAF6|VAMP2
cellular_component	GOCC_PIGMENT_GRANULE	6	102	127	5.52563	0.000238144	0.0193403	CAPG|CTSB|GPNMB|HSPA5|PDIA3|RAB5A
cellular_component	GOCC_SOMATODENDRITIC_COMPARTMENT	17	765	890	4.22964	0.000253964	0.0193403	ADAM10|ASAP1|CD2AP|CNN3|CPLX1|DENND1A|ENDOG|MAPT|NSF|OPA1|PMM1|PTPRF|RAB5A|RHOA|SARM1|STAU1|STX4
cellular_component	GOCC_DENDRITIC_TREE	14	570	670	4.23998	0.000348703	0.0246583	ADAM10|ASAP1|CD2AP|CNN3|CPLX1|DENND1A|MAPT|NSF|OPA1|RAB5A|RHOA|SARM1|STAU1|STX4
cellular_component	GOCC_EXTRINSIC_COMPONENT_OF_ORGANELLE_MEMBRANE	4	44	51	5.93217	0.000532651	0.035155	DOC2A|OPA1|SARM1|STXBP5
cellular_component	GOCC_COATED_VESICLE	9	276	411	4.37948	0.000597723	0.0369841	ADAM10|DENND1A|EGFR|GOSR2|PACSIN1|RAB5A|STX6|TGOLN2|VAMP2
cellular_component	GOCC_SECRETORY_GRANULE_MEMBRANE	9	281	375	4.31319	0.000679816	0.0394191	ADAM10|CCDC136|HMOX2|LGALS3|MGST1|RAB6A|RHOA|STXBP5|VAMP2
cellular_component	GOCC_MIDBODY	7	176	185	4.52046	0.000783505	0.0399729	CAPG|CYLD|GNL3|HSPA5|LAP3|RHOA|TTC19
cellular_component	GOCC_ANCHORING_JUNCTION	16	769	915	3.80123	0.000807534	0.0399729	ADAM10|CD2AP|CNN3|CXADR|EGFR|FLOT2|GAK|HSPA5|LAP3|PDIA3|PLCG1|PLEC|PRKAR2A|RHOA|SORBS3|VCL
cellular_component	GOCC_CLATHRIN_COATED_VESICLE	7	182	260	4.40477	0.000954063	0.0429328	ADAM10|DENND1A|EGFR|RAB5A|STX6|TGOLN2|VAMP2
Ontology type	Gene-Set Name	Number Changed	Number Measured	Number in Gene-Set	Z Score	FisherExactP	FDR p	gene symbols
molecular_function	GOMF_SNARE_BINDING	10	108	126	10.1481	9.56979e-09	1.63261e-05	CPLX1|GOSR2|NSF|SCFD1|STX1B|STX4|STX6|STXBP3|STXBP5|VAMP2
molecular_function	GOMF_CELL_ADHESION_MOLECULE_BINDING	18	487	561	7.53714	2.83788e-08	2.42071e-05	ADAM10|ASAP1|CAMLG|CAPG|CD2AP|CKAP5|CNN3|CXADR|EGFR|GPNMB|HSPA5|PCMT1|PLEC|PRDX6|PRKCA|PTPRF|UBAP2|VCL
molecular_function	GOMF_SNAP_RECEPTOR_ACTIVITY	6	34	38	11.2878	2.00671e-07	0.000114115	GOSR1|GOSR2|STX1B|STX4|STX6|VAMP2
molecular_function	GOMF_SYNTAXIN_1_BINDING	5	25	29	11.0248	1.14133e-06	0.000429755	CPLX1|NSF|STXBP3|STXBP5|VAMP2
molecular_function	GOMF_SYNTAXIN_BINDING	7	72	88	8.72611	1.25954e-06	0.000429755	CPLX1|NSF|SCFD1|STX6|STXBP3|STXBP5|VAMP2
molecular_function	GOMF_CADHERIN_BINDING	12	303	339	6.43703	3.50093e-06	0.00099543	ASAP1|CAPG|CD2AP|CKAP5|CNN3|EGFR|HSPA5|PCMT1|PLEC|PRDX6|UBAP2|VCL
molecular_function	GOMF_UBIQUITIN_LIKE_PROTEIN_LIGASE_BINDING	10	289	372	5.2988	7.49154e-05	0.0182579	BAG5|CAMLG|CUL2|EGFR|HSPA5|PRDX6|PRKAR2A|TRAF6|USP19|VCL
molecular_function	GOMF_MOLECULAR_ADAPTOR_ACTIVITY	10	306	347	5.06632	0.000120161	0.0256244	GOSR1|GOSR2|ITSN2|MAPT|SARM1|SPATA2|STX1B|STX4|STX6|VAMP2
molecular_function	GOMF_PROTEIN_MACROMOLECULE_ADAPTOR_ACTIVITY	9	256	284	5.0835	0.000154451	0.0292771	GOSR1|GOSR2|MAPT|SARM1|SPATA2|STX1B|STX4|STX6|VAMP2
molecular_function	GOMF_HEAT_SHOCK_PROTEIN_BINDING	6	111	142	5.61936	0.00020962	0.032634	BAG5|DNAJA3|HSPA5|MAPT|TFAM|USP19
molecular_function	GOMF_ENZYME_BINDING	28	1802	2158	4.1009	0.000210419	0.032634	ADAM10|BAG5|CAMLG|CUL2|CYLD|DENND1A|EGFR|GSTP1|HSPA5|KCTD21|LGALS3|LIME1|MAPT|NSF|OPA1|PEBP1|PLCG1|PRDX6|PRKAR2A|PRKCA|RHOA|SPATA2|STAT6|STAU1|STX1B|TRAF6|USP19|VCL
molecular_function	GOMF_KINASE_BINDING	15	696	794	4.30291	0.000267213	0.0379888	ADAM10|BAG5|CYLD|EGFR|GSTP1|LIME1|MAPT|NSF|OPA1|PEBP1|PLCG1|PRKAR2A|RHOA|STX1B|TRAF6
Ontology type	Gene-Set Name	Number Changed	Number Measured	Number in Gene-Set	Z Score	FisherExactP	FDR p	gene symbols
KEGG	KEGG_SNARE_INTERACTIONS_IN_VESICULAR_TRANSPORT	6	36	40	9.16188	1.63149e-06	0.000303456	GOSR1|GOSR2|STX1B|STX4|STX6|VAMP2
Ontology type	Gene-Set Name	Number Changed	Number Measured	Number in Gene-Set	Z Score	FisherExactP	FDR p	gene symbols
reactome	REACTOME_MEMBRANE_TRAFFICKING	18	599	677	6.17851	1.00818e-06	0.00161612	AKT3|DENND1A|EGFR|GAK|GOSR1|GOSR2|ITSN2|NSF|PACSIN1|RAB5A|RAB6A|SCFD1|SH3GL3|STX4|STX6|STXBP3|TGOLN2|VAMP2
reactome	REACTOME_VESICLE_MEDIATED_TRANSPORT	18	637	778	5.8629	2.44056e-06	0.00195611	AKT3|DENND1A|EGFR|GAK|GOSR1|GOSR2|ITSN2|NSF|PACSIN1|RAB5A|RAB6A|SCFD1|SH3GL3|STX4|STX6|STXBP3|TGOLN2|VAMP2
reactome	REACTOME_DISINHIBITION_OF_SNARE_FORMATION	3	5	6	14.765	5.06856e-06	0.0027083	PRKCA|STX4|STXBP3
reactome	REACTOME_CLATHRIN_MEDIATED_ENDOCYTOSIS	8	136	154	6.64222	1.3338e-05	0.00534522	EGFR|GAK|ITSN2|PACSIN1|RAB5A|SH3GL3|TGOLN2|VAMP2
reactome	REACTOME_SIGNALING_BY_ERBB2	5	49	54	7.35182	4.45007e-05	0.0142669	AKT3|EGFR|PLCG1|PRKCA|RHOA
Table S9c: GSEA for the 102 causal synaptic proteins that physically interact with each other
Ontology type	Gene-Set Name	Number Changed	Number Measured	Number in Gene-Set	Z Score	FisherExactP	FDR p	gene symbols
biological_process	GOBP_MEMBRANE_ORGANIZATION	22	790	1018	7.5161	8.08853e-09	6.04941e-05	ASAP1|CPLX1|DNAJA3|EGFR|FLOT2|GAK|GOSR1|GOSR2|NMT1|NSF|OPA1|PACSIN1|PRKCA|RAB5A|RHOA|RHOT2|SCFD1|STX1B|STX4|STX6|TGOLN2|VAMP2
biological_process	GOBP_VESICLE_MEDIATED_TRANSPORT_IN_SYNAPSE	11	182	199	8.96578	3.43292e-08	0.000128374	CPLX1|DENND1A|DOC2A|GAK|ITSN2|PACSIN1|RAB5A|STX1B|STX4|STXBP5|VAMP2
biological_process	GOBP_SYNAPTIC_VESICLE_RECYCLING	7	66	74	9.94054	2.6746e-07	0.000666777	DENND1A|GAK|ITSN2|PACSIN1|RAB5A|STX1B|VAMP2
biological_process	GOBP_REGULATION_OF_VESICLE_MEDIATED_TRANSPORT	15	468	584	6.85427	4.56483e-07	0.000682807	CD2AP|CPLX1|DOC2A|LGALS3|LRSAM1|NSF|PACSIN1|RAB5A|SCFD1|SH3GL3|STX1B|STX4|STXBP3|STXBP5|VAMP2
biological_process	GOBP_EXOCYTOSIS	20	826	1040	6.37447	4.20557e-07	0.000682807	ADAM10|ARSA|CPLX1|CTSB|DOC2A|GSTP1|HMOX2|LGALS3|NSF|PRDX6|RAB5A|RAB6A|RHOA|SCFD1|STX1B|STX4|STXBP3|STXBP5|VAMP2|VCL
biological_process	GOBP_MEMBRANE_FUSION	9	155	193	7.90122	9.08352e-07	0.00113226	CPLX1|GOSR1|GOSR2|NSF|OPA1|STX1B|STX4|STX6|VAMP2
biological_process	GOBP_ORGANELLE_FUSION	8	132	167	7.64601	2.74414e-06	0.00256543	CPLX1|GOSR1|GOSR2|OPA1|STX1B|STX4|STX6|VAMP2
biological_process	GOBP_REGULATION_OF_EXOCYTOSIS	9	177	208	7.26316	2.73982e-06	0.00256543	CPLX1|DOC2A|NSF|RAB5A|STX1B|STX4|STXBP3|STXBP5|VAMP2
biological_process	GOBP_VESICLE_DOCKING	6	65	71	8.49959	4.54262e-06	0.00327276	NSF|SCFD1|STX1B|STX4|STX6|STXBP3
biological_process	GOBP_SYNAPTIC_VESICLE_EXOCYTOSIS	7	98	105	7.90086	3.99387e-06	0.00327276	CPLX1|DOC2A|RAB5A|STX1B|STX4|STXBP5|VAMP2
biological_process	GOBP_ORGANELLE_MEMBRANE_FUSION	7	101	132	7.75889	4.88525e-06	0.00327276	CPLX1|GOSR1|GOSR2|STX1B|STX4|STX6|VAMP2
biological_process	GOBP_NEUROTRANSMITTER_SECRETION	8	144	155	7.24116	5.25112e-06	0.00327276	CPLX1|DOC2A|RAB5A|STX1B|STX4|STXBP3|STXBP5|VAMP2
biological_process	GOBP_PROTEIN_LOCALIZATION_TO_CELL_PERIPHERY	11	306	359	6.35721	5.99655e-06	0.00344986	ADAM10|CPLX1|EGFR|FLOT2|GAK|LGALS3|NSF|PACSIN1|STX1B|STX4|VAMP2
biological_process	GOBP_VESICLE_ORGANIZATION	11	312	367	6.26896	7.20983e-06	0.0038516	CCDC136|CD2AP|CPLX1|GOSR1|GOSR2|NSF|SCFD1|STX1B|STX4|STX6|VAMP2
biological_process	GOBP_EXOCYTIC_PROCESS	6	75	80	7.82053	1.04955e-05	0.00523305	CPLX1|SCFD1|STX1B|STX4|STXBP3|STXBP5
biological_process	GOBP_NEGATIVE_REGULATION_OF_ENDOCYTOSIS	5	45	62	8.61904	1.17946e-05	0.00551325	LGALS3|LRSAM1|PACSIN1|SH3GL3|STX1B
biological_process	GOBP_SECRETION	23	1350	1675	4.90917	2.04576e-05	0.00900014	ADAM10|ARSA|CD2AP|CPLX1|CTSB|DOC2A|EGFR|GSTP1|HMOX2|LGALS3|NSF|PRDX6|PRKCA|RAB5A|RAB6A|RHOA|SCFD1|STX1B|STX4|STXBP3|STXBP5|VAMP2|VCL
biological_process	GOBP_PRESYNAPTIC_ENDOCYTOSIS	5	54	60	7.76994	2.91163e-05	0.0120978	DENND1A|GAK|ITSN2|PACSIN1|VAMP2
biological_process	GOBP_MYELOID_LEUKOCYTE_MEDIATED_IMMUNITY	13	517	691	5.25285	3.81187e-05	0.0150047	ADAM10|ARSA|CTSB|GSTP1|HMOX2|LGALS3|PRDX6|RAB6A|RHOA|STX4|STXBP3|VAMP2|VCL
biological_process	GOBP_POST_GOLGI_VESICLE_MEDIATED_TRANSPORT	6	96	112	6.74118	4.31765e-05	0.0153726	GAK|GOSR2|NSF|SCFD1|STX4|VAMP2
biological_process	GOBP_NEUROTRANSMITTER_TRANSPORT	8	195	222	5.93223	4.73858e-05	0.0153726	CPLX1|DOC2A|RAB5A|STX1B|STX4|STXBP3|STXBP5|VAMP2
biological_process	GOBP_REGULATION_OF_NEUROTRANSMITTER_LEVELS	8	196	234	5.91139	4.91338e-05	0.0153726	CPLX1|DOC2A|RAB5A|STX1B|STX4|STXBP3|STXBP5|VAMP2
biological_process	GOBP_REGULATION_OF_TRANS_SYNAPTIC_SIGNALING	11	384	460	5.35985	4.93305e-05	0.0153726	CPLX1|EGFR|MAPT|PLCG1|RAB5A|STAU1|STX1B|STX4|STXBP5|TMEM25|VAMP2
biological_process	GOBP_PROTEIN_LOCALIZATION_TO_MEMBRANE	14	601	725	5.11136	4.32702e-05	0.0153726	ADAM10|CPLX1|DNAJA3|EGFR|FLOT2|GAK|HSPA5|LGALS3|NMT1|NSF|PACSIN1|STX1B|STX4|VAMP2
biological_process	GOBP_MYELOID_LEUKOCYTE_ACTIVATION	14	612	835	5.02997	5.26694e-05	0.0157566	ADAM10|ARSA|CTSB|GSTP1|HMOX2|LGALS3|MAPT|PRDX6|RAB6A|RHOA|STX4|STXBP3|VAMP2|VCL
biological_process	GOBP_INTRA_GOLGI_VESICLE_MEDIATED_TRANSPORT	4	32	35	8.23113	5.80397e-05	0.0160827	GOSR1|GOSR2|NSF|RAB6A
biological_process	GOBP_REGULATION_OF_NEURON_PROJECTION_DEVELOPMENT	11	391	442	5.28355	5.80603e-05	0.0160827	ADAM10|BAG5|GAK|HSPA5|MAPT|OPA1|PACSIN1|PTPRF|RHOA|SARM1|STX1B
biological_process	GOBP_REGULATION_OF_CELL_PROJECTION_ORGANIZATION	13	568	654	4.84166	9.93044e-05	0.0265249	ADAM10|BAG5|CYLD|GAK|HSPA5|MAPT|OPA1|PACSIN1|PTPRF|RAB5A|RHOA|SARM1|STX1B
biological_process	GOBP_CELL_ACTIVATION	21	1296	1869	4.41436	0.000104681	0.0269969	ADAM10|ARSA|CTPS1|CTSB|CXADR|DNAJA3|EGFR|FLOT2|GPNMB|GSTP1|HMOX2|LGALS3|MAPT|PRDX6|PRKCA|RAB6A|RHOA|STX4|STXBP3|VAMP2|VCL
biological_process	GOBP_NUCLEOSIDE_TRIPHOSPHATE_METABOLIC_PROCESS	5	78	94	6.24699	0.000171313	0.0388555	ADK|CTPS1|OPA1|SLC25A12|SLC25A13
biological_process	GOBP_MEMBRANE_DOCKING	7	175	199	5.44825	0.000168044	0.0388555	CKAP5|NSF|SCFD1|STX1B|STX4|STX6|STXBP3
biological_process	GOBP_REGULATION_OF_CELLULAR_COMPONENT_BIOGENESIS	16	854	1038	4.46209	0.00015726	0.0388555	ASAP1|BAG5|CAPG|CKAP5|CYLD|HSPA5|LGALS3|LRSAM1|MAPT|PRKCA|RAB5A|RHOA|SCFD1|STX1B|STXBP5|VCL
biological_process	GOBP_CELL_PROJECTION_ORGANIZATION	22	1412	1632	4.32532	0.000171444	0.0388555	ADAM10|ASAP1|BAG5|CAPG|CD2AP|CKAP5|CYLD|EGFR|GAK|HSPA5|ITSN2|MAPT|OPA1|PACSIN1|PLCG1|PRKCA|PTPRF|RAB5A|RHOA|SARM1|STX1B|VCL
biological_process	GOBP_ORGANELLE_LOCALIZATION	13	603	691	4.5856	0.000179789	0.0395483	CKAP5|GOSR1|GOSR2|MAPT|NSF|OPA1|RAB6A|RHOT2|SCFD1|STX1B|STX4|STX6|STXBP3
biological_process	GOBP_REGULATION_OF_CELL_DEATH	22	1450	1905	4.18824	0.000217474	0.046471	ADAM10|BAG5|CTSB|CYLD|DNAJA3|EGFR|ENDOG|GPNMB|GSTP1|HSPA5|LGALS3|MAPT|OPA1|PDIA3|PLCG1|PRKCA|SARM1|SLC25A24|SPATA2|STX4|TXNDC12|UBAP2
biological_process	GOBP_APOPTOTIC_SIGNALING_PATHWAY	12	535	662	4.56103	0.000225906	0.046932	BAG5|CUL2|CYLD|GSTP1|LGALS3|NMT1|OPA1|PDIA3|PRKCA|RHOT2|STX4|TXNDC12
biological_process	GOBP_CELLULAR_RESPONSE_TO_CHEMICAL_STRESS	9	312	391	4.86312	0.00023543	0.0475886	BAG5|EGFR|ENDOG|GSTP1|MAPT|PRDX6|SLC25A24|STAU1|STX4
Ontology type	Gene-Set Name	Number Changed	Number Measured	Number in Gene-Set	Z Score	FisherExactP	FDR p	gene symbols
cellular_component	GOCC_SNARE_COMPLEX	8	48	52	12.8198	2.11589e-09	2.09473e-06	CPLX1|GOSR1|GOSR2|STX1B|STX4|STX6|STXBP5|VAMP2
cellular_component	GOCC_PRESYNAPSE	16	450	518	7.04227	1.88559e-07	8.17853e-05	ADAM10|ATP2B2|CPLX1|DENND1A|DOC2A|GAK|ITSN2|PACSIN1|RAB5A|SH3GL3|STX1B|STX4|STX6|STXBP3|STXBP5|VAMP2
cellular_component	GOCC_SYNAPSE	26	1174	1396	6.13837	2.47834e-07	8.17853e-05	ADAM10|ASAP1|ATP2B2|CNN3|CPLX1|DENND1A|DNAJA3|DOC2A|EGFR|GAK|ITSN2|MAPT|NSF|PACSIN1|PLCG1|RAB5A|RHOA|SARM1|SH3GL3|STAU1|STX1B|STX4|STX6|STXBP3|STXBP5|VAMP2
cellular_component	GOCC_MITOCHONDRION	27	1418	1699	5.3787	2.7215e-06	0.000673571	BAG5|DLST|DNAJA3|ENDOG|GSTP1|HSPA5|LACTB|LGALS3|MAPK10|MAPT|MDH2|MRPL9|NMT1|OPA1|PDP1|PPTC7|PRDX6|PRKCA|RHOT2|SARM1|SLC25A12|SLC25A13|SLC25A24|TBRG4|TFAM|TSFM|TTC19
cellular_component	GOCC_SECRETORY_VESICLE	21	936	1162	5.5281	3.93085e-06	0.000778309	ADAM10|ARSA|CCDC136|CTSB|CXADR|DOC2A|GSTP1|HMOX2|LGALS3|PRDX6|RAB5A|RAB6A|RHOA|SH3GL3|STX1B|STX4|STX6|STXBP3|STXBP5|VAMP2|VCL
cellular_component	GOCC_VESICLE_MEMBRANE	18	737	986	5.50768	6.97724e-06	0.00115124	ADAM10|CCDC136|DENND1A|DOC2A|EGFR|GOSR2|GPNMB|HMOX2|LGALS3|PACSIN1|RAB5A|RAB6A|RHOA|STX4|STX6|STXBP5|TGOLN2|VAMP2
cellular_component	GOCC_EXOCYTIC_VESICLE	9	196	230	6.294	1.52545e-05	0.00215742	ADAM10|DOC2A|RAB5A|RAB6A|STX1B|STX4|STX6|STXBP5|VAMP2
cellular_component	GOCC_TRANSPORT_VESICLE	12	368	525	5.6795	1.79156e-05	0.00221705	ADAM10|DOC2A|GOSR1|GOSR2|RAB5A|RAB6A|STX1B|STX4|STX6|STXBP5|TGOLN2|VAMP2
cellular_component	GOCC_CELL_SUBSTRATE_JUNCTION	12	398	483	5.33555	3.87622e-05	0.00426385	ADAM10|CNN3|EGFR|FLOT2|GAK|HSPA5|LAP3|PDIA3|PLEC|PRKAR2A|RHOA|VCL
cellular_component	GOCC_SOMATODENDRITIC_COMPARTMENT	17	765	890	4.88824	4.40354e-05	0.00435951	ADAM10|ASAP1|CD2AP|CNN3|CPLX1|DENND1A|ENDOG|MAPT|NSF|OPA1|PMM1|PTPRF|RAB5A|RHOA|SARM1|STAU1|STX4
cellular_component	GOCC_SECRETORY_GRANULE	17	795	992	4.70595	7.1219e-05	0.00640971	ADAM10|ARSA|CCDC136|CTSB|CXADR|GSTP1|HMOX2|LGALS3|PRDX6|RAB6A|RHOA|SH3GL3|STX4|STXBP3|STXBP5|VAMP2|VCL
cellular_component	GOCC_DENDRITIC_TREE	14	570	670	4.84697	7.93347e-05	0.00654511	ADAM10|ASAP1|CD2AP|CNN3|CPLX1|DENND1A|MAPT|NSF|OPA1|RAB5A|RHOA|SARM1|STAU1|STX4
cellular_component	GOCC_PERINUCLEAR_REGION_OF_CYTOPLASM	15	656	762	4.70135	9.61635e-05	0.00732322	ADAM10|BAG5|CD2AP|CTSB|CYLD|EGFR|FLOT2|GAK|PACSIN1|PLEC|PRDX6|PRKCA|STX4|STX6|VAMP2
cellular_component	GOCC_PIGMENT_GRANULE	6	102	127	6.04085	0.000112413	0.00794918	CAPG|CTSB|GPNMB|HSPA5|PDIA3|RAB5A
cellular_component	GOCC_COATED_VESICLE	9	276	411	4.89907	0.000215523	0.0142245	ADAM10|DENND1A|EGFR|GOSR2|PACSIN1|RAB5A|STX6|TGOLN2|VAMP2
cellular_component	GOCC_NEURON_PROJECTION	21	1217	1412	4.17315	0.000261127	0.0161572	ADAM10|ASAP1|CD2AP|CNN3|CPLX1|CXADR|DENND1A|DOC2A|MAPT|NEFM|NSF|OPA1|PACSIN1|PTPRF|RAB5A|RHOA|SARM1|STAU1|STX1B|STX4|VAMP2
cellular_component	GOCC_EXTRINSIC_COMPONENT_OF_ORGANELLE_MEMBRANE	4	44	51	6.43146	0.000316908	0.0184552	DOC2A|OPA1|SARM1|STXBP5
cellular_component	GOCC_MIDBODY	7	176	185	5.00623	0.000343285	0.0188807	CAPG|CYLD|GNL3|HSPA5|LAP3|RHOA|TTC19
cellular_component	GOCC_CLATHRIN_COATED_VESICLE	7	182	260	4.88536	0.000420364	0.0219032	ADAM10|DENND1A|EGFR|RAB5A|STX6|TGOLN2|VAMP2
cellular_component	GOCC_ANCHORING_JUNCTION	15	769	915	3.99831	0.000538511	0.0257434	ADAM10|CD2AP|CNN3|CXADR|EGFR|FLOT2|GAK|HSPA5|LAP3|PDIA3|PLCG1|PLEC|PRKAR2A|RHOA|VCL
cellular_component	GOCC_POSTSYNAPSE	12	556	663	3.94957	0.0008576	0.038592	ADAM10|ASAP1|ATP2B2|CNN3|CPLX1|DNAJA3|MAPT|NSF|RAB5A|RHOA|SH3GL3|STX4
cellular_component	GOCC_TRANS_GOLGI_NETWORK	7	218	302	4.25696	0.00122104	0.0456105	ADAM10|LAP3|RAB6A|STX4|STX6|TGOLN2|VAMP2
cellular_component	GOCC_GLUTAMATERGIC_SYNAPSE	8	280	331	4.14219	0.00116194	0.0456105	ADAM10|ATP2B2|CPLX1|PLCG1|RHOA|SH3GL3|STAU1|STX4
cellular_component	GOCC_SECRETORY_GRANULE_MEMBRANE	8	281	375	4.12974	0.00118877	0.0456105	ADAM10|CCDC136|HMOX2|LGALS3|RAB6A|RHOA|STXBP5|VAMP2
cellular_component	GOCC_EXTRINSIC_COMPONENT_OF_MEMBRANE	8	283	313	4.10503	0.00124392	0.0456105	CYLD|DNAJA3|DOC2A|NMT1|OPA1|RHOA|SARM1|STXBP5
cellular_component	GOCC_ENDOCYTIC_VESICLE	8	283	455	4.10503	0.00124392	0.0456105	CD2AP|EGFR|FLOT2|PDIA3|RAB5A|STX4|STX6|STXBP3
cellular_component	GOCC_CELL_BODY	11	507	588	3.7937	0.0013683	0.0483792	ADAM10|CNN3|CPLX1|CXADR|DENND1A|ENDOG|MAPT|PMM1|PTPRF|RAB5A|STAU1
cellular_component	GOCC_CLATHRIN_COATED_VESICLE_MEMBRANE	5	111	182	4.61217	0.00144304	0.0492624	DENND1A|EGFR|RAB5A|TGOLN2|VAMP2
Ontology type	Gene-Set Name	Number Changed	Number Measured	Number in Gene-Set	Z Score	FisherExactP	FDR p	gene symbols
molecular_function	GOMF_SNARE_BINDING	10	108	126	10.9576	2.6045e-09	2.72393e-06	CPLX1|GOSR2|NSF|SCFD1|STX1B|STX4|STX6|STXBP3|STXBP5|VAMP2
molecular_function	GOMF_CELL_ADHESION_MOLECULE_BINDING	18	487	561	8.30957	3.19335e-09	2.72393e-06	ADAM10|ASAP1|CAMLG|CAPG|CD2AP|CKAP5|CNN3|CXADR|EGFR|GPNMB|HSPA5|PCMT1|PLEC|PRDX6|PRKCA|PTPRF|UBAP2|VCL
molecular_function	GOMF_SNAP_RECEPTOR_ACTIVITY	6	34	38	12.1211	9.09733e-08	5.17335e-05	GOSR1|GOSR2|STX1B|STX4|STX6|VAMP2
molecular_function	GOMF_SYNTAXIN_1_BINDING	5	25	29	11.8306	5.90585e-07	0.000201508	CPLX1|NSF|STXBP3|STXBP5|VAMP2
molecular_function	GOMF_SYNTAXIN_BINDING	7	72	88	9.41675	5.11795e-07	0.000201508	CPLX1|NSF|SCFD1|STX6|STXBP3|STXBP5|VAMP2
molecular_function	GOMF_CADHERIN_BINDING	12	303	339	7.07823	8.41315e-07	0.000239214	ASAP1|CAPG|CD2AP|CKAP5|CNN3|EGFR|HSPA5|PCMT1|PLEC|PRDX6|UBAP2|VCL
molecular_function	GOMF_MOLECULAR_ADAPTOR_ACTIVITY	10	306	347	5.61561	3.87861e-05	0.00945272	GOSR1|GOSR2|ITSN2|MAPT|SARM1|SPATA2|STX1B|STX4|STX6|VAMP2
molecular_function	GOMF_PROTEIN_MACROMOLECULE_ADAPTOR_ACTIVITY	9	256	284	5.61604	5.51353e-05	0.0117576	GOSR1|GOSR2|MAPT|SARM1|SPATA2|STX1B|STX4|STX6|VAMP2
molecular_function	GOMF_HEAT_SHOCK_PROTEIN_BINDING	6	111	142	6.12342	0.000101142	0.019172	BAG5|DNAJA3|HSPA5|MAPT|TFAM|USP19
molecular_function	GOMF_UBIQUITIN_LIKE_PROTEIN_LIGASE_BINDING	9	289	372	5.13072	0.000139267	0.0215991	BAG5|CAMLG|CUL2|EGFR|HSPA5|PRDX6|PRKAR2A|USP19|VCL
molecular_function	GOMF_ENZYME_BINDING	26	1802	2158	4.29036	0.000129816	0.0215991	ADAM10|BAG5|CAMLG|CUL2|CYLD|DENND1A|EGFR|GSTP1|HSPA5|LGALS3|LIME1|MAPT|NSF|OPA1|PEBP1|PLCG1|PRDX6|PRKAR2A|PRKCA|RHOA|SPATA2|STAT6|STAU1|STX1B|USP19|VCL
molecular_function	GOMF_PROTEIN_CONTAINING_COMPLEX_BINDING	19	1133	1451	4.31648	0.000161583	0.0229717	ADAM10|CAPG|CD2AP|CKAP5|CTSB|CUL2|CXADR|EGFR|GPNMB|HSPA5|LGALS3|MAPT|NSF|OPA1|PRKCA|PTPRF|SCFD1|SPATA2|STXBP3
molecular_function	GOMF_KINASE_BINDING	14	696	794	4.43373	0.000216817	0.028453	ADAM10|BAG5|CYLD|EGFR|GSTP1|LIME1|MAPT|NSF|OPA1|PEBP1|PLCG1|PRKAR2A|RHOA|STX1B
molecular_function	GOMF_PROTEIN_DOMAIN_SPECIFIC_BINDING	13	623	777	4.41797	0.000261149	0.0318229	ADAM10|ATP2B2|CAPG|CCDC6|CD2AP|CXADR|DENND1A|HSPA5|MAPT|NSF|PRKAR2A|RAB6A|STX1B
Ontology type	Gene-Set Name	Number Changed	Number Measured	Number in Gene-Set	Z Score	FisherExactP	FDR p	gene symbols
KEGG	KEGG_SNARE_INTERACTIONS_IN_VESICULAR_TRANSPORT	6	36	40	9.59075	9.9395e-07	0.000184875	GOSR1|GOSR2|STX1B|STX4|STX6|VAMP2
Ontology type	Gene-Set Name	Number Changed	Number Measured	Number in Gene-Set	Z Score	FisherExactP	FDR p	gene symbols
reactome	REACTOME_MEMBRANE_TRAFFICKING	18	599	677	6.81908	1.51971e-07	0.000243609	AKT3|DENND1A|EGFR|GAK|GOSR1|GOSR2|ITSN2|NSF|PACSIN1|RAB5A|RAB6A|SCFD1|SH3GL3|STX4|STX6|STXBP3|TGOLN2|VAMP2
reactome	REACTOME_VESICLE_MEDIATED_TRANSPORT	18	637	778	6.49344	3.80496e-07	0.000304968	AKT3|DENND1A|EGFR|GAK|GOSR1|GOSR2|ITSN2|NSF|PACSIN1|RAB5A|RAB6A|SCFD1|SH3GL3|STX4|STX6|STXBP3|TGOLN2|VAMP2
reactome	REACTOME_DISINHIBITION_OF_SNARE_FORMATION	3	5	6	15.6773	3.54782e-06	0.00189572	PRKCA|STX4|STXBP3
reactome	REACTOME_CLATHRIN_MEDIATED_ENDOCYTOSIS	8	136	154	7.16696	5.49999e-06	0.00220412	EGFR|GAK|ITSN2|PACSIN1|RAB5A|SH3GL3|TGOLN2|VAMP2
reactome	REACTOME_SIGNALING_BY_ERBB2	5	49	54	7.86896	2.51174e-05	0.00805263	AKT3|EGFR|PLCG1|PRKCA|RHOA
Table S9d: GSEA of the 24 mitochondrial proteins that are a subset of the 118 interacting causal proteins
Ontology type	Gene-Set Name	Number Changed	Number Measured	Number in Gene-Set	Z Score	FisherExactP	FDR p	gene symbols
cellular_component	GOCC_MITOCHONDRION	20	1418	1699	11.4403	5.48755e-17	5.43267e-14	DLST|DNAJA3|ENDOG|HSDL1|LACTB|MDH2|MGST1|MRPL9|OPA1|PDP1|PPTC7|PRDX6|RHOT2|SLC25A12|SLC25A13|SLC25A24|TBRG4|TFAM|TSFM|TTC19
cellular_component	GOCC_MITOCHONDRIAL_MATRIX	9	431	495	9.36416	3.25358e-08	1.61052e-05	DLST|DNAJA3|MDH2|MRPL9|PDP1|PPTC7|TBRG4|TFAM|TSFM
cellular_component	GOCC_MITOCHONDRIAL_ENVELOPE	9	654	790	7.2907	1.1373e-06	0.000375308	ENDOG|MGST1|MRPL9|OPA1|RHOT2|SLC25A12|SLC25A13|SLC25A24|TTC19
cellular_component	GOCC_ORGANELLE_INNER_MEMBRANE	7	457	558	6.83094	1.22228e-05	0.00302514	ENDOG|MRPL9|OPA1|SLC25A12|SLC25A13|SLC25A24|TTC19
Ontology type	Gene-Set Name	Number Changed	Number Measured	Number in Gene-Set	Z Score	FisherExactP	FDR p	gene symbols
wiki_pathways	Urea cycle and associated pathways	3	23	27	15.5504	5.1731e-06	0.00354357	MDH2|SLC25A12|SLC25A13
Ontology type	Gene-Set Name	Number Changed	Number Measured	Number in Gene-Set	Z Score	FisherExactP	FDR p	gene symbols
reactome	REACTOME_GLUCONEOGENESIS	3	33	39	14.3056	9.17036e-06	0.0147001	MDH2|SLC25A12|SLC25A13
reactome	REACTOME_PYRUVATE_METABOLISM_AND_CITRIC_ACID_TCA_CYCLE	3	52	59	11.3118	3.66185e-05	0.0293498	DLST|MDH2|PDP1

## Sheet: Data S10
Supplementary Data 10: Heritable mRNAs tested in the TWAS using the FUSION pipeline
Columns F-K give FUSION output:		HSQ = heritability of the gene; NSNP = number of SNPs in the locus; NWGT = number of SNPs contributing to protein weights; MODEL = best performing model; MODELCV.R2 = cross-validation R2 of the best performing model; MODELCV.PV = cross-validation P-value of the best performing model
gene chrom	gene start pos	gene end pos	Ensembl stable gene ID	gene symbol	HSQ	NSNP	NWGT	MODEL	MODELCV.R2	MODELCV.PV
1	714150	745440	ENSG00000237491	RP11-206L10.9	0.3325	79	36	enet	0.1696	6.8e-38
[truncated: 6,734 more rows]

[truncated: 7 more sheets: Data S11, Data S12, Data S13, Data S14, Data S15, Data S16, Data S17]
